# Supplementary material for: 8H-Chromeno[2′,3′:4,5]imidazo[2,1-a]isoquinoline
Source: Acta Crystallogr Sect E Struct Rep Online. 2010 Feb 27;66(Pt 3):o710. doi: 10.1107/S1600536810006744 (PMC2983581; doi:10.1107/S1600536810006744)
Supplement: Supplementary file 1 [file e-66-0o710-sup1.cif]

##############################################################################
###                                                                        ###
###        Electronic paper (Acta Crystallographica Section E)             ###
###                                                                        ###
##############################################################################
#                                                                            #
# This CIF contains the data in a paper accepted for publication in Acta     #
# Crystallographica Section E. It conforms to the requirements of Notes      #
# for Authors for Section E, and has been peer reviewed under the auspices   #
# of the IUCr Commission on Journals.                                        #
#                                                                            #
# Full details of the Crystallographic Information File format               #
# are given in the paper "The Crystallographic Information File (CIF):       #
# a New Standard Archive File for Crystallography" by S. R. Hall, F. H.      #
# Allen and I. D. Brown [Acta Cryst. (1991), A47, 655-685].                  #
#                                                                            #
# The current version of the core CIF dictionary is obtainable from          #
# ftp://ftp.iucr.org/pub/cif_core.dic. The current version number is 2.4.    #
#                                                                            #
# Software is freely available for graphical display of the structure(s) in  #
# this CIF.  For information consult the CIF home page http://www.iucr.org/  #
# cif/home.html                                                              #
#                                                                            #
# This file may be used for bona fide research purposes within the           #
# scientific community so long as proper attribution is given to the journal # 
# article from which it was obtained.                                        #
#                                                                            #
##############################################################################
                                             
data_global
_audit_creation_method     'from SHELXL97 CIF and IUCr SHELXL97-template'
_journal_date_recd_electronic     2010-02-19
_journal_date_accepted     2010-02-22
_journal_name_full     'Acta Crystallographica, Section E'
_journal_year     2010
_journal_volume     66
_journal_issue      3
_journal_page_first     o710
_journal_page_last     o710
_journal_paper_category     QO
_journal_coeditor_code     RK2193
_publ_contact_author_name     'Saifidin Safarov'
_publ_contact_author_address
;
 V.I. Nikitin Institute of Chemistry, Ayni Str., 299/2 , Dushanbe, 734063,
 Tajikistan
;
_publ_contact_author_email     'vkh@xray.ineos.ac.ru'
_publ_contact_author_fax     '+7(499)135--50--85'
_publ_contact_author_phone     '+7(499)135--93--43'
_publ_section_title
;
8<i>H</i>-Chromeno[2',3':4,5]imidazo[2,1-<i>a</i>]isoquinoline
;
loop_
    _publ_author_name
    _publ_author_footnote
    _publ_author_address
    'Saifidin Safarov' .
;
V. I. Nikitin Institute of Chemistry,
Ayni St. 299/2, Dushanbe 734063, Tajikistan
;
    'Leonid G. Voskressensky' .
;
Organic Chemistry Department, Russian Peoples Friendship University,
Miklukho-Maklai St 6, Moscow 117198, Russian Federation
;
    'Oksana V. Bizhko' .
;
Organic Chemistry Department, Russian Peoples Friendship University,
Miklukho-Maklai St 6, Moscow 117198, Russian Federation
;
    'Larisa N. Kulikova' .
;
Organic Chemistry Department, Russian Peoples Friendship University,
Miklukho-Maklai St 6, Moscow 117198, Russian Federation
;
    'Victor N. Khrustalev' .
;
A. N. Nesmeyanov Institute of Organoelement Compounds,
Russian Academy of Sciences,
Vavilov St 28, B-334, Moscow 119991, Russian Federation
;
data_I
_audit_creation_method     'SHELXL97'
_chemical_name_systematic
;
8<i>H</i>-Chromeno[2',3':4,5]imidazo[2,1-<i>a</i>]isoquinoline
;
_chemical_name_common     ?
_chemical_formula_moiety     'C18 H12 N2 O'
_chemical_formula_sum     'C18 H12 N2 O'
_chemical_formula_iupac     'C18 H12 N2 O'
_chemical_formula_weight     272.30
_chemical_melting_point     ?
_symmetry_cell_setting     'Monoclinic'
_symmetry_space_group_name_H-M     'P 21/n'
_symmetry_space_group_name_Hall     '-P 2yn'
loop_
    _symmetry_equiv_pos_as_xyz
    'x, y, z'
    '-x+1/2, y+1/2, -z+1/2'
    '-x, -y, -z'
    'x-1/2, -y-1/2, z-1/2'
_cell_length_a     11.9717(15)
_cell_length_b     6.0580(8)
_cell_length_c     17.948(2)
_cell_angle_alpha     90.00
_cell_angle_beta     102.682(3)
_cell_angle_gamma     90.00
_cell_volume     1269.9(3)
_cell_formula_units_Z     4
_cell_measurement_reflns_used     1700
_cell_measurement_theta_min     2.3
_cell_measurement_theta_max     26.3
_cell_measurement_temperature     100(2)
_exptl_crystal_description     'needle'
_exptl_crystal_colour     'colourless'
_exptl_crystal_size_max     0.40
_exptl_crystal_size_mid     0.12
_exptl_crystal_size_min     0.02
_exptl_crystal_density_diffrn     1.424
_exptl_crystal_density_meas     ?
_exptl_crystal_density_method     'not measured'
_exptl_crystal_F_000     568
_exptl_absorpt_coefficient_mu     0.090
_exptl_absorpt_correction_type     'multi-scan'
_exptl_absorpt_process_details     '(<i>SADABS</i>; Sheldrick, 2003)'
_exptl_absorpt_correction_T_min     0.965
_exptl_absorpt_correction_T_max     0.998
_exptl_special_details
;
;
_diffrn_ambient_temperature     100(2)
_diffrn_radiation_type     MoK\a
_diffrn_radiation_wavelength     0.71073
_diffrn_radiation_source     'fine--focus sealed tube'
_diffrn_radiation_monochromator     'graphite'
_diffrn_measurement_device_type     'Bruker APEXII CCD'
_diffrn_measurement_method     '\f and \w scans'
_diffrn_detector_area_resol_mean     ?
_diffrn_reflns_number     12413
_diffrn_reflns_av_R_equivalents     0.056
_diffrn_reflns_av_sigmaI/netI     0.047
_diffrn_reflns_theta_min     1.9
_diffrn_reflns_theta_max     27.0
_diffrn_reflns_theta_full     27.0
_diffrn_measured_fraction_theta_max     0.985
_diffrn_measured_fraction_theta_full     0.985
_diffrn_reflns_limit_h_min     -15
_diffrn_reflns_limit_h_max     15
_diffrn_reflns_limit_k_min     -7
_diffrn_reflns_limit_k_max     7
_diffrn_reflns_limit_l_min     -22
_diffrn_reflns_limit_l_max     22
_refine_special_details
;
 Refinement of <i>F</i>^2^ against ALL reflections. The weighted
 <i>R</i>--factor wR and goodness of fit <i>S</i> are based on <i>F</i>^2^,
 conventional <i>R</i>--factors <i>R</i> are based on <i>F</i>, with <i>F</i>
 set to zero for negative <i>F</i>^2^. The threshold expression of <i>F</i>^2^
 > \s(<i>F</i>^2^) is used only for calculating <i>R</i>--factors(gt) etc. and
 is not relevant to the choice of reflections for refinement. <i>R</i>--factors
 based on <i>F</i>^2^ are statistically about twice as large as those based on
 <i>F</i>, and <i>R</i>--factors based on ALL data will be even larger.
;
_reflns_number_total     2734
_reflns_number_gt     1821
_reflns_threshold_expression     I>2\s(I)
_refine_ls_structure_factor_coef     Fsqd
_refine_ls_matrix_type     full
_refine_ls_R_factor_all     0.105
_refine_ls_R_factor_gt     0.066
_refine_ls_wR_factor_gt     0.154
_refine_ls_wR_factor_ref     0.182
_refine_ls_goodness_of_fit_ref     1.00
_refine_ls_restrained_S_all     1.00
_refine_ls_number_reflns     2734
_refine_ls_number_parameters     190
_refine_ls_number_restraints     0
_refine_ls_hydrogen_treatment     constr
_refine_ls_weighting_scheme     calc
_refine_ls_weighting_details
             'calc w=1/[\s^2^(Fo^2^)+(0.077P)^2^+1.7P] where P=(Fo^2^+2Fc^2^)/3'
_atom_sites_solution_hydrogens     geom
_atom_sites_solution_primary     direct
_atom_sites_solution_secondary     difmap
_refine_ls_shift/su_max     0.000
_refine_ls_shift/su_mean     0.000
_refine_diff_density_max     0.45
_refine_diff_density_min     -0.23
_refine_ls_extinction_method     none
_refine_ls_extinction_coef     ?
loop_
    _atom_type_symbol
    _atom_type_description
    _atom_type_scat_dispersion_real
    _atom_type_scat_dispersion_imag
    _atom_type_scat_source
    'C' 'C' 0.0033 0.0016
                         'International Tables Vol C Tables 4.2.6.8 and 6.1.1.4'
    'H' 'H' 0.0000 0.0000
                         'International Tables Vol C Tables 4.2.6.8 and 6.1.1.4'
    'N' 'N' 0.0061 0.0033
                         'International Tables Vol C Tables 4.2.6.8 and 6.1.1.4'
    'O' 'O' 0.0106 0.0060
                         'International Tables Vol C Tables 4.2.6.8 and 6.1.1.4'
_computing_data_collection     '<i>APEX2</i> (Bruker, 2005)'
_computing_cell_refinement     '<i>SAINT-Plus</i> (Bruker, 2001)'
_computing_data_reduction     '<i>SAINT-Plus</i> (Bruker, 2001)'
_computing_structure_solution     '<i>SHELXS97</i> (Sheldrick, 2008)'
_computing_structure_refinement     '<i>SHELXL97</i> (Sheldrick, 2008)'
_computing_molecular_graphics     '<i>SHELXTL</i> (Sheldrick, 2008)'
_computing_publication_material     '<i>SHELXTL</i> (Sheldrick, 2008)'
loop_
    _atom_site_type_symbol
    _atom_site_label
    _atom_site_fract_x
    _atom_site_fract_y
    _atom_site_fract_z
    _atom_site_U_iso_or_equiv
    _atom_site_adp_type
    _atom_site_calc_flag
    _atom_site_refinement_flags
    _atom_site_occupancy
    _atom_site_disorder_assembly
    _atom_site_disorder_group
    C C1 0.6165(2) 0.1766(5) -0.07577(16) 0.0290(6) Uani d . 1 . .
    H H1 0.5719 0.0665 -0.0583 0.035 Uiso calc R 1 . .
    C C2 0.6436(2) 0.1563(5) -0.14599(17) 0.0349(7) Uani d . 1 . .
    H H2 0.6185 0.0302 -0.1766 0.042 Uiso calc R 1 . .
    C C3 0.7068(2) 0.3167(6) -0.17271(17) 0.0372(7) Uani d . 1 . .
    H H3 0.7237 0.3008 -0.2217 0.045 Uiso calc R 1 . .
    C C4 0.7447(2) 0.4957(5) -0.12988(17) 0.0349(7) Uani d . 1 . .
    H H4 0.7885 0.6033 -0.1494 0.042 Uiso calc R 1 . .
    C C4A 0.7213(2) 0.5276(5) -0.05755(16) 0.0309(6) Uani d . 1 . .
    C C5 0.7591(2) 0.7182(5) -0.01180(16) 0.0332(7) Uani d . 1 . .
    H H5 0.8052 0.8253 -0.0295 0.040 Uiso calc R 1 . .
    C C6 0.7306(2) 0.7478(5) 0.05559(16) 0.0310(6) Uani d . 1 . .
    H H6 0.7538 0.8777 0.0845 0.037 Uiso calc R 1 . .
    N N7 0.66701(19) 0.5884(4) 0.08314(13) 0.0269(5) Uani d . 1 . .
    C C7A 0.6332(2) 0.5823(4) 0.15238(15) 0.0251(6) Uani d . 1 . .
    C C8 0.6498(2) 0.7432(5) 0.21381(16) 0.0326(7) Uani d . 1 . .
    H H8A 0.6141 0.8858 0.1950 0.039 Uiso calc R 1 . .
    H H8B 0.7325 0.7676 0.2349 0.039 Uiso calc R 1 . .
    C C8A 0.5921(2) 0.6458(5) 0.27520(16) 0.0301(6) Uani d . 1 . .
    C C9 0.5902(2) 0.7644(5) 0.34032(18) 0.0347(7) Uani d . 1 . .
    H H9 0.6261 0.9050 0.3466 0.042 Uiso calc R 1 . .
    C C10 0.5385(3) 0.6886(5) 0.39654(18) 0.0382(7) Uani d . 1 . .
    H H10 0.5390 0.7752 0.4407 0.046 Uiso calc R 1 . .
    C C11 0.4851(2) 0.4809(6) 0.38774(18) 0.0387(8) Uani d . 1 . .
    H H11 0.4483 0.4261 0.4258 0.046 Uiso calc R 1 . .
    C C12 0.4864(2) 0.3558(5) 0.32275(16) 0.0304(6) Uani d . 1 . .
    H H12 0.4516 0.2141 0.3163 0.037 Uiso calc R 1 . .
    C C12A 0.5393(2) 0.4417(5) 0.26757(15) 0.0264(6) Uani d . 1 . .
    O O13 0.53167(16) 0.2981(3) 0.20489(11) 0.0319(5) Uani d . 1 . .
    C C13A 0.5786(2) 0.3795(5) 0.14856(15) 0.0297(6) Uani d . 1 . .
    N N14 0.57698(19) 0.2676(4) 0.08385(13) 0.0297(5) Uani d . 1 . .
    C C14A 0.6311(2) 0.3960(5) 0.04379(16) 0.0291(6) Uani d . 1 . .
    C C14B 0.6554(2) 0.3618(5) -0.02983(14) 0.0278(6) Uani d . 1 . .
loop_
    _atom_site_aniso_label
    _atom_site_aniso_U_11
    _atom_site_aniso_U_22
    _atom_site_aniso_U_33
    _atom_site_aniso_U_12
    _atom_site_aniso_U_13
    _atom_site_aniso_U_23
    C1 0.0230(13) 0.0287(15) 0.0340(15) -0.0002(11) 0.0032(11) 0.0065(12)
    C2 0.0304(15) 0.0366(16) 0.0339(16) 0.0086(13) -0.0012(12) -0.0084(13)
    C3 0.0285(15) 0.056(2) 0.0270(15) 0.0063(14) 0.0051(12) 0.0020(14)
    C4 0.0300(15) 0.0386(17) 0.0360(17) 0.0009(13) 0.0072(12) 0.0117(13)
    C4A 0.0256(13) 0.0281(15) 0.0354(16) 0.0053(11) -0.0012(12) -0.0019(12)
    C5 0.0312(15) 0.0325(15) 0.0360(16) -0.0054(12) 0.0080(12) 0.0073(13)
    C6 0.0333(15) 0.0264(14) 0.0335(15) 0.0002(12) 0.0078(12) 0.0053(12)
    N7 0.0261(11) 0.0246(12) 0.0282(12) 0.0025(9) 0.0021(9) 0.0000(10)
    C7A 0.0187(12) 0.0265(14) 0.0297(14) -0.0019(10) 0.0045(10) 0.0056(11)
    C8 0.0258(14) 0.0372(16) 0.0350(16) -0.0040(12) 0.0072(12) -0.0058(13)
    C8A 0.0209(13) 0.0325(15) 0.0350(15) 0.0021(11) 0.0020(11) 0.0023(13)
    C9 0.0278(14) 0.0313(15) 0.0440(17) 0.0019(12) 0.0055(12) 0.0008(13)
    C10 0.0365(16) 0.0407(18) 0.0362(16) 0.0091(14) 0.0054(13) -0.0132(14)
    C11 0.0304(15) 0.051(2) 0.0388(17) 0.0089(14) 0.0175(13) 0.0082(15)
    C12 0.0239(13) 0.0275(14) 0.0397(16) 0.0001(11) 0.0067(12) 0.0026(13)
    C12A 0.0214(12) 0.0294(14) 0.0283(14) 0.0068(11) 0.0055(11) -0.0016(11)
    O13 0.0344(11) 0.0285(10) 0.0352(11) -0.0058(8) 0.0130(9) -0.0022(9)
    C13A 0.0256(14) 0.0345(15) 0.0290(14) 0.0048(12) 0.0059(11) 0.0012(12)
    N14 0.0254(11) 0.0327(13) 0.0314(13) 0.0016(10) 0.0070(9) 0.0015(10)
    C14A 0.0252(13) 0.0257(14) 0.0347(15) 0.0004(11) 0.0029(11) -0.0018(12)
    C14B 0.0227(13) 0.0376(16) 0.0214(13) 0.0105(11) 0.0014(10) 0.0021(12)
_geom_special_details
;
 All s.u.'s (except the s.u. in the dihedral angle between two l.s. planes)
 are estimated using the full covariance matrix. The cell s.u.'s are taken into
 account individually in the estimation of s.u.'s in distances, angles and
 torsion angles; correlations between s.u.'s in cell parameters are only used
 when they are defined by crystal symmetry. An approximate (isotropic)
 treatment of cell s.u.'s is used for estimating s.u.'s involving l.s. planes.
;
loop_
    _geom_bond_atom_site_label_1
    _geom_bond_atom_site_label_2
    _geom_bond_site_symmetry_2
    _geom_bond_distance
    _geom_bond_publ_flag
    C1 C2 . 1.374(4) ?
    C1 C14B . 1.410(4) ?
    C1 H1 . 0.9500 ?
    C2 C3 . 1.380(5) ?
    C2 H2 . 0.9500 ?
    C3 C4 . 1.349(5) ?
    C3 H3 . 0.9500 ?
    C4 C4A . 1.400(4) ?
    C4 H4 . 0.9500 ?
    C4A C5 . 1.432(4) ?
    C4A C14B . 1.432(4) ?
    C5 C6 . 1.339(4) ?
    C5 H5 . 0.9500 ?
    C6 N7 . 1.386(4) ?
    C6 H6 . 0.9500 ?
    N7 C14A . 1.382(4) ?
    N7 C7A . 1.390(4) ?
    C7A C13A . 1.386(4) ?
    C7A C8 . 1.452(4) ?
    C8 C8A . 1.540(4) ?
    C8 H8A . 0.9900 ?
    C8 H8B . 0.9900 ?
    C8A C9 . 1.377(4) ?
    C8A C12A . 1.382(4) ?
    C9 C10 . 1.373(4) ?
    C9 H9 . 0.9500 ?
    C10 C11 . 1.405(5) ?
    C10 H10 . 0.9500 ?
    C11 C12 . 1.394(4) ?
    C11 H11 . 0.9500 ?
    C12 C12A . 1.389(4) ?
    C12 H12 . 0.9500 ?
    C12A O13 . 1.409(3) ?
    O13 C13A . 1.353(3) ?
    C13A N14 . 1.341(4) ?
    N14 C14A . 1.321(4) ?
    C14A C14B . 1.429(4) ?
loop_
    _geom_angle_atom_site_label_1
    _geom_angle_atom_site_label_2
    _geom_angle_atom_site_label_3
    _geom_angle_site_symmetry_1
    _geom_angle_site_symmetry_3
    _geom_angle
    _geom_angle_publ_flag
    C2 C1 C14B . . 119.6(3) ?
    C2 C1 H1 . . 120.2 ?
    C14B C1 H1 . . 120.2 ?
    C1 C2 C3 . . 120.9(3) ?
    C1 C2 H2 . . 119.6 ?
    C3 C2 H2 . . 119.6 ?
    C4 C3 C2 . . 120.6(3) ?
    C4 C3 H3 . . 119.7 ?
    C2 C3 H3 . . 119.7 ?
    C3 C4 C4A . . 121.9(3) ?
    C3 C4 H4 . . 119.0 ?
    C4A C4 H4 . . 119.0 ?
    C4 C4A C5 . . 122.7(3) ?
    C4 C4A C14B . . 117.6(3) ?
    C5 C4A C14B . . 119.7(3) ?
    C6 C5 C4A . . 121.0(3) ?
    C6 C5 H5 . . 119.5 ?
    C4A C5 H5 . . 119.5 ?
    C5 C6 N7 . . 119.9(3) ?
    C5 C6 H6 . . 120.1 ?
    N7 C6 H6 . . 120.1 ?
    C14A N7 C6 . . 122.6(2) ?
    C14A N7 C7A . . 108.4(2) ?
    C6 N7 C7A . . 129.0(2) ?
    C13A C7A N7 . . 101.9(2) ?
    C13A C7A C8 . . 128.1(2) ?
    N7 C7A C8 . . 130.0(2) ?
    C7A C8 C8A . . 106.1(2) ?
    C7A C8 H8A . . 110.5 ?
    C8A C8 H8A . . 110.5 ?
    C7A C8 H8B . . 110.5 ?
    C8A C8 H8B . . 110.5 ?
    H8A C8 H8B . . 108.7 ?
    C9 C8A C12A . . 117.3(3) ?
    C9 C8A C8 . . 120.1(3) ?
    C12A C8A C8 . . 122.6(3) ?
    C10 C9 C8A . . 122.9(3) ?
    C10 C9 H9 . . 118.5 ?
    C8A C9 H9 . . 118.5 ?
    C9 C10 C11 . . 119.0(3) ?
    C9 C10 H10 . . 120.5 ?
    C11 C10 H10 . . 120.5 ?
    C12 C11 C10 . . 119.5(3) ?
    C12 C11 H11 . . 120.2 ?
    C10 C11 H11 . . 120.2 ?
    C12A C12 C11 . . 118.9(3) ?
    C12A C12 H12 . . 120.5 ?
    C11 C12 H12 . . 120.5 ?
    C8A C12A C12 . . 122.4(3) ?
    C8A C12A O13 . . 125.4(2) ?
    C12 C12A O13 . . 112.2(2) ?
    C13A O13 C12A . . 114.0(2) ?
    N14 C13A O13 . . 122.2(3) ?
    N14 C13A C7A . . 114.1(2) ?
    O13 C13A C7A . . 123.7(2) ?
    C14A N14 C13A . . 104.9(2) ?
    N14 C14A N7 . . 110.7(2) ?
    N14 C14A C14B . . 129.9(3) ?
    N7 C14A C14B . . 119.4(3) ?
    C1 C14B C14A . . 123.3(3) ?
    C1 C14B C4A . . 119.4(2) ?
    C14A C14B C4A . . 117.3(3) ?
loop_
    _geom_torsion_atom_site_label_1
    _geom_torsion_atom_site_label_2
    _geom_torsion_atom_site_label_3
    _geom_torsion_atom_site_label_4
    _geom_torsion_site_symmetry_1
    _geom_torsion_site_symmetry_2
    _geom_torsion_site_symmetry_3
    _geom_torsion_site_symmetry_4
    _geom_torsion
    _geom_torsion_publ_flag
    C14B C1 C2 C3 . . . . -1.1(4) ?
    C1 C2 C3 C4 . . . . 0.9(4) ?
    C2 C3 C4 C4A . . . . -0.5(4) ?
    C3 C4 C4A C5 . . . . -178.9(3) ?
    C3 C4 C4A C14B . . . . 0.2(4) ?
    C4 C4A C5 C6 . . . . 176.9(3) ?
    C14B C4A C5 C6 . . . . -2.3(4) ?
    C4A C5 C6 N7 . . . . 2.4(4) ?
    C5 C6 N7 C14A . . . . 0.2(4) ?
    C5 C6 N7 C7A . . . . 176.8(3) ?
    C14A N7 C7A C13A . . . . 0.3(3) ?
    C6 N7 C7A C13A . . . . -176.7(3) ?
    C14A N7 C7A C8 . . . . -179.9(3) ?
    C6 N7 C7A C8 . . . . 3.1(5) ?
    C13A C7A C8 C8A . . . . -1.0(4) ?
    N7 C7A C8 C8A . . . . 179.3(2) ?
    C7A C8 C8A C9 . . . . -177.9(2) ?
    C7A C8 C8A C12A . . . . 1.0(4) ?
    C12A C8A C9 C10 . . . . -0.1(4) ?
    C8 C8A C9 C10 . . . . 178.9(3) ?
    C8A C9 C10 C11 . . . . 0.0(4) ?
    C9 C10 C11 C12 . . . . 0.6(4) ?
    C10 C11 C12 C12A . . . . -1.0(4) ?
    C9 C8A C12A C12 . . . . -0.4(4) ?
    C8 C8A C12A C12 . . . . -179.3(2) ?
    C9 C8A C12A O13 . . . . 179.4(2) ?
    C8 C8A C12A O13 . . . . 0.5(4) ?
    C11 C12 C12A C8A . . . . 0.9(4) ?
    C11 C12 C12A O13 . . . . -178.9(2) ?
    C8A C12A O13 C13A . . . . -2.1(4) ?
    C12 C12A O13 C13A . . . . 177.7(2) ?
    C12A O13 C13A N14 . . . . -178.5(2) ?
    C12A O13 C13A C7A . . . . 2.1(4) ?
    N7 C7A C13A N14 . . . . -0.3(3) ?
    C8 C7A C13A N14 . . . . 180.0(3) ?
    N7 C7A C13A O13 . . . . 179.1(2) ?
    C8 C7A C13A O13 . . . . -0.6(4) ?
    O13 C13A N14 C14A . . . . -179.3(2) ?
    C7A C13A N14 C14A . . . . 0.1(3) ?
    C13A N14 C14A N7 . . . . 0.1(3) ?
    C13A N14 C14A C14B . . . . 179.9(3) ?
    C6 N7 C14A N14 . . . . 177.0(2) ?
    C7A N7 C14A N14 . . . . -0.3(3) ?
    C6 N7 C14A C14B . . . . -2.8(4) ?
    C7A N7 C14A C14B . . . . 179.9(2) ?
    C2 C1 C14B C14A . . . . 179.9(3) ?
    C2 C1 C14B C4A . . . . 0.8(4) ?
    N14 C14A C14B C1 . . . . 3.9(4) ?
    N7 C14A C14B C1 . . . . -176.3(2) ?
    N14 C14A C14B C4A . . . . -176.9(3) ?
    N7 C14A C14B C4A . . . . 2.8(4) ?
    C4 C4A C14B C1 . . . . -0.4(4) ?
    C5 C4A C14B C1 . . . . 178.8(2) ?
    C4 C4A C14B C14A . . . . -179.5(2) ?
    C5 C4A C14B C14A . . . . -0.4(4) ?
loop_
    _geom_hbond_atom_site_label_D
    _geom_hbond_atom_site_label_H
    _geom_hbond_atom_site_label_A
    _geom_hbond_site_symmetry_A
    _geom_hbond_distance_DH
    _geom_hbond_distance_HA
    _geom_hbond_distance_DA
    _geom_hbond_angle_DHA
    _geom_hbond_publ_flag
    C8 H8A O13 1_565 0.99 2.71 3.637(4) 157 yes
    C8 H8B Cg 2_655 0.99 2.63 3.547(3) 154 yes
