# Supplementary material for: 8H-Chromeno[2′,3′:4,5]imidazo[2,1-a]isoquinoline
Source: Acta Crystallogr Sect E Struct Rep Online. 2010 Feb 27;66(Pt 3):o710. doi: 10.1107/S1600536810006744 (PMC2983581; doi:10.1107/S1600536810006744)
Supplement: Supplementary file 2 [file e-66-0o710-Isup2.hkl]

# 
# h,k,l, Fc-squared, Fo-squared, sigma(Fo-squared) and status flag 
# 
data_I
_shelx_title ' LV2 in P2(1)/n' 
_shelx_refln_list_code          4 
_shelx_F_calc_maximum      226.48 
_exptl_crystal_F_000       568.00 
_reflns_d_resolution_high  0.7828 
 
loop_ 
 _symmetry_equiv_pos_as_xyz 
 'x, y, z' 
 '-x+1/2, y+1/2, -z+1/2' 
 '-x, -y, -z' 
 'x-1/2, -y-1/2, z-1/2' 
 
_cell_length_a    11.9717 
_cell_length_b     6.0580 
_cell_length_c    17.9475 
_cell_angle_alpha  90.000 
_cell_angle_beta  102.682 
_cell_angle_gamma  90.000 
 
_shelx_F_squared_multiplier     1.000 
 
loop_ 
 _refln_index_h 
 _refln_index_k 
 _refln_index_l 
 _refln_F_squared_calc 
 _refln_F_squared_meas 
 _refln_F_squared_sigma 
 _refln_observed_status 
   6   0   0      187.87      185.51      6.52 o 
   8   0   0      740.28      742.80     17.19 o 
  10   0   0      315.46      327.47     14.53 o 
  12   0   0       18.22       16.77      9.74 o 
  14   0   0       27.27       18.84     11.18 o 
   1   1   0    13791.77    14472.94    166.95 o 
   2   1   0      482.11      469.94      6.44 o 
   5   1   0     1103.42     1188.51     16.62 o 
   6   1   0       24.22       25.06      3.00 o 
   7   1   0       12.81        4.38      2.99 o 
   8   1   0        0.45       -0.99      2.93 o 
   9   1   0        1.32        6.09      3.82 o 
  10   1   0        5.61        8.70      4.50 o 
  11   1   0       32.77       29.63      5.36 o 
  12   1   0       20.72       16.26      6.06 o 
  13   1   0       43.06       23.89      7.83 o 
  14   1   0       87.87       88.96      9.25 o 
   0   2   0     4819.24     4576.37     82.10 o 
   1   2   0      164.52      192.86      4.59 o 
   2   2   0      148.39      199.45      4.73 o 
   3   2   0        1.97        8.63      2.10 o 
   5   2   0      262.46      243.96      6.11 o 
   6   2   0      369.63      394.00     10.10 o 
   7   2   0       42.53       43.76      3.45 o 
   8   2   0       40.29       45.21      4.38 o 
   9   2   0       75.25       62.37      6.18 o 
  10   2   0        0.01       -6.53      4.86 o 
  11   2   0       13.70       22.02      5.83 o 
  12   2   0       14.90       11.23      5.82 o 
  13   2   0       40.32       55.01      6.72 o 
  14   2   0        3.05        1.23      9.96 o 
   1   3   0      732.64      636.53     10.71 o 
   2   3   0        4.48        3.62      3.39 o 
   3   3   0      164.42      186.71      5.95 o 
   4   3   0       19.15       27.63      3.72 o 
   5   3   0       12.83       15.20      3.25 o 
   6   3   0       37.02       32.10      4.46 o 
   7   3   0       13.46       15.70      3.32 o 
   8   3   0        0.23        7.13      4.32 o 
   9   3   0      106.36      116.39      6.94 o 
  10   3   0        0.28      -11.37      5.97 o 
  11   3   0       86.61       77.74      6.94 o 
  12   3   0       33.73       34.24      7.72 o 
  13   3   0        0.65       -1.25     12.54 o 
   0   4   0       42.80       46.24      7.24 o 
   1   4   0       52.71       43.39      4.17 o 
   2   4   0      142.62      134.67      5.34 o 
   3   4   0       48.18       72.81      4.46 o 
   4   4   0     1160.69     1113.87     17.53 o 
   5   4   0        4.80       12.07      3.63 o 
   6   4   0      504.57      574.45     11.24 o 
   7   4   0       77.10      106.82      6.29 o 
   8   4   0        0.44        5.83      5.04 o 
   9   4   0       55.55       42.31      6.09 o 
  10   4   0       18.97       22.52      8.26 o 
  11   4   0        1.02       -7.49      7.89 o 
  12   4   0        5.86       -1.37      7.65 o 
   1   5   0        5.63        2.03      4.57 o 
   2   5   0      341.79      292.09      8.43 o 
   3   5   0      482.40      452.86     11.37 o 
   4   5   0      471.26      440.89     10.46 o 
   5   5   0      286.68      282.39      9.35 o 
   6   5   0      129.90      139.97      7.43 o 
   7   5   0      129.30      113.08      7.18 o 
   8   5   0        0.07       -2.61      6.92 o 
   9   5   0        1.83       -3.77      7.34 o 
  10   5   0       27.69       31.81      8.10 o 
  11   5   0        2.97        8.81     11.35 o 
   0   6   0       20.81       12.20      8.00 o 
   1   6   0       41.51       52.72      6.31 o 
   2   6   0       20.97       14.90      5.28 o 
   3   6   0       75.11       55.49      6.01 o 
   4   6   0      117.39      111.36      6.80 o 
   5   6   0       31.41       32.99      6.17 o 
   6   6   0        7.07       13.08      7.18 o 
   7   6   0       43.47       50.19      8.52 o 
   8   6   0       20.11       18.43      7.69 o 
   9   6   0       12.58       23.45      9.86 o 
   1   7   0        7.87        8.07      7.82 o 
   2   7   0       32.10       11.26      8.47 o 
   3   7   0        8.79       -1.88      8.10 o 
   4   7   0       27.76       37.62      9.71 o 
   5   7   0        0.37       -5.51      8.07 o 
   6   7   0        5.88       14.13      9.54 o 
 -15   0   1       38.55       37.74     23.02 o 
 -13   0   1      190.82      167.79     14.75 o 
 -11   0   1      550.06      539.20     20.34 o 
  -9   0   1        8.20        7.76      5.49 o 
  -7   0   1      134.27      101.46      8.45 o 
  -3   0   1      126.52      175.46      4.29 o 
  -1   0   1     8398.66    10118.11    214.48 o 
   1   0   1      577.49      594.26      8.63 o 
   3   0   1    51293.97    56906.83    998.29 o 
   5   0   1     1041.61     1100.05     22.88 o 
   7   0   1       29.70       42.44      5.19 o 
   9   0   1        3.50        3.80      4.35 o 
  11   0   1       33.08       21.17      6.10 o 
  13   0   1       55.53       62.69     12.29 o 
 -14   1   1        0.00       -7.12      7.20 o 
 -13   1   1        2.91        4.06      7.01 o 
 -12   1   1        0.41       -7.25      7.23 o 
 -11   1   1       14.48        5.94      5.00 o 
 -10   1   1      197.51      216.60      7.72 o 
  -9   1   1        0.95        0.53      3.10 o 
  -8   1   1      108.59       96.70      4.51 o 
  -7   1   1      147.06      163.20      4.79 o 
  -6   1   1      311.34      329.74      6.61 o 
  -5   1   1      402.83      348.82      5.62 o 
  -4   1   1       61.64       97.21      2.34 o 
  -3   1   1      105.78      116.01      2.56 o 
   0   1   1     3629.51     3675.86     39.81 o 
   2   1   1    15209.93    15839.02    181.94 o 
   3   1   1    34656.65    35875.29    445.11 o 
   4   1   1     1392.66     1653.47     22.02 o 
   5   1   1      163.39      222.62      5.07 o 
   6   1   1       33.98       38.96      4.40 o 
   8   1   1       82.91       83.66      4.20 o 
   9   1   1      126.87      134.60      5.11 o 
  10   1   1       54.55       46.72      6.80 o 
  11   1   1       91.52      102.27      6.84 o 
  12   1   1       29.03       25.03      5.65 o 
  13   1   1       39.19       35.76      7.96 o 
  14   1   1       57.11       52.28      8.51 o 
 -14   2   1       16.90       21.76      9.83 o 
 -13   2   1       84.87       96.98     12.05 o 
 -12   2   1        0.70        1.13      5.56 o 
 -11   2   1        2.79       -4.57      5.87 o 
 -10   2   1       14.61       25.26      5.37 o 
  -9   2   1       11.56        6.75      4.42 o 
  -8   2   1       29.50       31.96      4.30 o 
  -7   2   1        1.53       -0.91      3.46 o 
  -6   2   1      128.98      122.64      3.45 o 
  -5   2   1      577.57      519.36      9.04 o 
  -4   2   1        7.34       14.50      2.25 o 
  -3   2   1      587.76      556.67      8.98 o 
  -2   2   1     1313.07     1450.63     19.75 o 
  -1   2   1     1284.50     1343.28     18.34 o 
   0   2   1      965.40     1065.92     14.98 o 
   1   2   1      154.83      105.15      3.45 o 
   2   2   1     1940.09     1768.35     23.63 o 
   3   2   1        3.56        4.50      1.93 o 
   4   2   1     1066.23     1091.25     15.70 o 
   5   2   1      870.15      976.75     14.84 o 
   6   2   1      212.75      247.59      6.32 o 
   7   2   1       59.62       74.14      3.87 o 
   8   2   1       86.11       87.29      4.55 o 
   9   2   1        9.45        6.32      4.37 o 
  10   2   1        1.97        5.03      6.29 o 
  11   2   1       75.82       72.44      6.57 o 
  12   2   1        4.82        5.22      5.86 o 
  13   2   1       61.85       70.43      8.12 o 
  14   2   1       16.74       15.84     10.10 o 
 -13   3   1        2.17       -6.23      7.25 o 
 -12   3   1       32.67       36.95      6.67 o 
 -11   3   1        0.01        0.14      5.64 o 
 -10   3   1        2.34       -3.06      5.32 o 
  -9   3   1       78.62       76.40      6.19 o 
  -8   3   1       27.11       23.76      4.68 o 
  -7   3   1       22.69       25.66      4.73 o 
  -6   3   1        9.36       11.68      3.07 o 
  -5   3   1       12.83       16.65      3.28 o 
  -4   3   1      185.65      189.92      5.87 o 
  -3   3   1      594.22      735.07     12.45 o 
  -2   3   1     1039.02      999.11     15.23 o 
   0   3   1        0.67        4.60      2.85 o 
   1   3   1      114.35       87.47      4.03 o 
   2   3   1      260.42      268.29      6.55 o 
   3   3   1      137.11      119.81      5.18 o 
   4   3   1      373.64      355.82      7.77 o 
   5   3   1       45.61       47.66      3.58 o 
   6   3   1       56.60       67.06      4.06 o 
   7   3   1      247.95      266.05      6.98 o 
   8   3   1       74.09       72.56      5.49 o 
   9   3   1      203.98      239.62      8.54 o 
  10   3   1        8.54       16.58      5.71 o 
  11   3   1        5.17       16.15      7.70 o 
  12   3   1       49.89       20.10      7.90 o 
  13   3   1        3.67       11.69      7.85 o 
 -12   4   1       69.57       67.76      9.16 o 
 -11   4   1        1.85       12.69      7.51 o 
 -10   4   1        6.31       12.47      6.02 o 
  -9   4   1      129.66      109.83      7.29 o 
  -8   4   1       33.76       36.63      5.64 o 
  -7   4   1       86.86       96.29      6.33 o 
  -6   4   1       64.06       67.56      4.69 o 
  -5   4   1       40.63       64.12      4.40 o 
  -4   4   1       31.77       26.31      3.95 o 
  -3   4   1      346.92      373.73      8.46 o 
  -2   4   1        9.95        9.02      3.64 o 
  -1   4   1      141.07      175.24      5.99 o 
   0   4   1       28.54       22.71      4.08 o 
   1   4   1      129.86       94.07      5.49 o 
   2   4   1      107.93       87.55      4.65 o 
   3   4   1       49.24       61.01      4.81 o 
   4   4   1      146.37      158.99      6.69 o 
   5   4   1      123.26       99.03      5.40 o 
   6   4   1      465.83      504.44     10.56 o 
   7   4   1      651.58      633.30     13.58 o 
   8   4   1      134.24      125.21      6.95 o 
   9   4   1        3.38        1.30      7.18 o 
  10   4   1        4.48        5.75      9.22 o 
  11   4   1        1.77        5.40      7.67 o 
  12   4   1        0.58        0.67      8.27 o 
 -11   5   1       16.69       15.52      8.26 o 
 -10   5   1        7.73       19.26      8.01 o 
  -9   5   1      118.43      133.75     10.02 o 
  -8   5   1       40.03       43.92      6.40 o 
  -7   5   1       77.82       86.06      6.88 o 
  -6   5   1      126.35       92.73      6.78 o 
  -5   5   1       48.75       58.92      5.40 o 
  -4   5   1      821.95      864.60     15.49 o 
  -3   5   1       27.73       34.57      7.12 o 
  -2   5   1      199.00      205.37      7.27 o 
  -1   5   1      577.92      574.82     11.78 o 
   0   5   1       49.88       60.38      5.15 o 
   1   5   1      308.18      264.06      8.89 o 
   2   5   1        8.14       16.00      4.85 o 
   3   5   1       99.33       94.15      6.53 o 
   4   5   1      130.56      152.01      6.63 o 
   5   5   1        7.90       12.45      4.64 o 
   6   5   1      356.93      314.58      9.06 o 
   7   5   1       13.50        5.83      6.96 o 
   8   5   1       84.56       91.26      8.93 o 
   9   5   1      171.83      181.34     17.86 o 
  10   5   1        0.21       -0.71      7.84 o 
  11   5   1        5.00        0.07      8.30 o 
  -9   6   1       25.42       22.45     10.16 o 
  -8   6   1       14.79        8.62      9.40 o 
  -7   6   1        1.55       -3.03     17.67 o 
  -6   6   1       73.19       99.85     10.55 o 
  -5   6   1        2.27       -0.39      5.72 o 
  -4   6   1        2.02       -4.28      5.08 o 
  -3   6   1       16.75       23.56      5.57 o 
  -2   6   1      128.89      154.95      7.39 o 
  -1   6   1      619.48      612.36     17.46 o 
   0   6   1       37.28       16.20      5.79 o 
   1   6   1      142.75      137.65      7.10 o 
   2   6   1        0.01       -4.72      4.94 o 
   3   6   1       11.08        3.10      6.78 o 
   4   6   1       24.58       52.01      6.11 o 
   5   6   1       53.58       23.67      6.58 o 
   6   6   1        4.90       10.69      9.22 o 
   7   6   1       12.91        3.76      7.64 o 
   8   6   1        0.05        5.79      7.35 o 
   9   6   1      102.02      112.21     10.23 o 
  -6   7   1       55.48       50.92     10.39 o 
  -5   7   1       19.30        2.10      8.83 o 
  -4   7   1        0.18        1.41      6.84 o 
  -3   7   1       12.99       21.71      6.54 o 
  -2   7   1       17.26       19.94      6.57 o 
  -1   7   1        0.01       -2.81      6.23 o 
   0   7   1       74.03       58.95      8.78 o 
   1   7   1       29.07       24.88      8.33 o 
   2   7   1        0.64       -3.17      7.64 o 
   3   7   1        5.81        3.48     15.60 o 
   4   7   1        3.05        2.96     11.87 o 
   5   7   1        9.22       35.91     14.75 o 
   6   7   1       30.29       52.62     15.66 o 
 -14   0   2       79.16       66.82     12.02 o 
 -12   0   2       24.15       23.73     10.32 o 
 -10   0   2      208.42      191.78      8.37 o 
  -8   0   2      928.57      880.45     19.42 o 
  -6   0   2       31.68       25.99      3.62 o 
  -4   0   2      276.52      373.42      8.62 o 
  -2   0   2     5840.72     5603.95    128.62 o 
   0   0   2       28.02       32.31      1.20 o 
   2   0   2     9621.02     9207.07    161.75 o 
   4   0   2      269.34      329.74      8.29 o 
   6   0   2      197.60      167.09      7.54 o 
   8   0   2       81.02       77.99      5.97 o 
  10   0   2        5.20       -3.89      7.70 o 
  12   0   2       25.60       44.76     10.49 o 
  14   0   2       13.68       14.21     11.78 o 
 -15   1   2       43.90       52.84      9.05 o 
 -14   1   2       72.47       65.14      9.01 o 
 -13   1   2       54.29       50.13      7.95 o 
 -12   1   2      111.64      126.18     12.16 o 
 -11   1   2        1.40        0.00      4.88 o 
 -10   1   2      144.23      147.01      6.58 o 
  -9   1   2       24.69       25.05      2.98 o 
  -8   1   2      207.13      230.39      5.78 o 
  -7   1   2      387.22      434.42      8.03 o 
  -6   1   2       11.27        4.67      3.25 o 
  -5   1   2      899.06      840.85     13.66 o 
  -4   1   2       44.44       33.81      2.58 o 
  -3   1   2      700.65      713.51     11.33 o 
  -2   1   2      336.55      263.49      3.94 o 
  -1   1   2       62.51       69.45      2.37 o 
   0   1   2      150.59      151.66      2.53 o 
   1   1   2      804.96      848.94     10.65 o 
   2   1   2    12644.68    13636.37    156.98 o 
   3   1   2    11365.98    12260.28    152.21 o 
   5   1   2     1542.62     1742.99     23.55 o 
   6   1   2     5736.36     6396.61     81.11 o 
   7   1   2        1.23        1.06      2.96 o 
   8   1   2      750.17      823.74     16.98 o 
   9   1   2       67.08       73.62      4.50 o 
  10   1   2        3.33        1.25      3.89 o 
  11   1   2       34.57       26.93      5.58 o 
  12   1   2       10.00        0.41      5.43 o 
  13   1   2       39.22       25.72      7.72 o 
  14   1   2        2.63        4.44      9.17 o 
 -14   2   2        1.75        1.84      7.47 o 
 -13   2   2        0.77       -0.92     10.23 o 
 -12   2   2       87.05       61.93      6.70 o 
 -11   2   2        2.50       -2.91      5.40 o 
 -10   2   2       42.01       41.43      5.48 o 
  -9   2   2        1.30        5.45      4.48 o 
  -8   2   2       23.64       32.69      4.32 o 
  -7   2   2        0.04       -0.16      3.65 o 
  -6   2   2       25.42       26.60      4.19 o 
  -5   2   2        0.55        0.19      3.35 o 
  -4   2   2      106.79       82.64      3.26 o 
  -3   2   2       12.06       12.57      2.16 o 
  -2   2   2      699.25      593.31      9.25 o 
  -1   2   2      252.21      316.32      5.91 o 
   3   2   2      481.82      431.83      7.41 o 
   4   2   2       46.15       46.71      3.43 o 
   5   2   2     3269.35     3181.65     41.85 o 
   6   2   2     1180.92     1252.87     18.38 o 
   7   2   2      377.94      423.73      8.57 o 
   8   2   2      138.03      136.12      5.28 o 
   9   2   2        2.71       -0.38      4.27 o 
  10   2   2       32.43       31.48      5.45 o 
  11   2   2       62.46       71.12      6.69 o 
  12   2   2       93.11      103.25     10.71 o 
  13   2   2        3.55       -6.54      6.83 o 
  14   2   2       72.84       70.55     16.63 o 
 -13   3   2        1.31        0.76      7.46 o 
 -12   3   2       33.86       18.76      6.37 o 
 -11   3   2       70.21       68.72      7.01 o 
 -10   3   2       18.38       26.19      5.98 o 
  -9   3   2      106.46      101.42      6.65 o 
  -8   3   2        6.37        0.81      4.24 o 
  -7   3   2       12.69       10.00      4.30 o 
  -6   3   2       10.11       11.41      2.93 o 
  -5   3   2       43.22       48.82      3.58 o 
  -4   3   2       89.87      116.48      4.90 o 
  -3   3   2        1.92        5.45      3.77 o 
  -2   3   2      435.45      404.24      8.14 o 
  -1   3   2       36.94       40.74      3.50 o 
   0   3   2     1123.93     1241.46     18.08 o 
   1   3   2     1350.18     1348.54     19.37 o 
   2   3   2      865.22      946.74     14.69 o 
   3   3   2      309.64      294.79      7.53 o 
   4   3   2       23.43       13.91      3.06 o 
   5   3   2       63.27       51.46      4.10 o 
   6   3   2      147.09      160.58      5.38 o 
   7   3   2      456.84      495.74      9.98 o 
   9   3   2      454.46      486.78     12.16 o 
  10   3   2      118.28      148.50      9.79 o 
  11   3   2        0.00       -8.19      7.01 o 
  12   3   2        1.46       -1.88      7.57 o 
  13   3   2        0.52        3.26      7.77 o 
 -13   4   2       43.44       54.35      9.51 o 
 -12   4   2        3.43        2.51      8.12 o 
 -11   4   2        0.15       -3.37      6.55 o 
 -10   4   2      138.52      137.21      8.09 o 
  -9   4   2        9.71       11.36      5.57 o 
  -8   4   2       61.32       76.16      6.35 o 
  -7   4   2       32.57       46.33      5.67 o 
  -6   4   2      384.66      332.52      8.09 o 
  -5   4   2        2.53       15.07      3.69 o 
  -4   4   2      396.44      401.50      8.91 o 
  -3   4   2       13.86       17.79      3.87 o 
  -2   4   2       29.01       32.49      5.36 o 
  -1   4   2      743.71      733.82     12.70 o 
   0   4   2       15.99       17.27      3.82 o 
   1   4   2      478.50      484.49      9.67 o 
   2   4   2        3.26        7.15      3.37 o 
   3   4   2        9.91        9.05      3.35 o 
   4   4   2      378.99      313.35      7.78 o 
   5   4   2       48.64       53.92      4.17 o 
   6   4   2      340.19      326.10      8.35 o 
   7   4   2      303.44      299.09      8.24 o 
   8   4   2        7.63       15.45      6.84 o 
   9   4   2      130.61      136.14      9.83 o 
  10   4   2       51.32       47.97      8.29 o 
  11   4   2      105.25      102.61      9.58 o 
  12   4   2       29.63       39.93      9.04 o 
 -11   5   2       48.10       79.85     14.29 o 
 -10   5   2      128.67      115.30     14.93 o 
  -9   5   2        4.19       10.16      6.03 o 
  -8   5   2        2.04        1.52      6.29 o 
  -7   5   2       26.61       16.41      5.77 o 
  -6   5   2       15.86       19.24      5.59 o 
  -5   5   2        6.13       -4.09      4.37 o 
  -4   5   2        6.15        2.47      4.46 o 
  -3   5   2      191.76      221.73      7.44 o 
  -2   5   2       57.59       73.71      5.61 o 
  -1   5   2      425.76      481.70     10.70 o 
   0   5   2       29.77       42.98      5.02 o 
   1   5   2       70.24       71.13      5.07 o 
   2   5   2       14.49       17.84      4.32 o 
   3   5   2        0.07        1.83      4.05 o 
   4   5   2       23.52       13.94      4.42 o 
   5   5   2       19.60       20.10      4.69 o 
   6   5   2       69.40       56.91      7.65 o 
   7   5   2       58.09       51.33      7.85 o 
   8   5   2        0.33        1.26      6.82 o 
   9   5   2       21.55        8.54      7.61 o 
  10   5   2        2.17       -0.55      7.93 o 
  11   5   2        0.23       -5.10      8.10 o 
  -9   6   2       58.54       40.11     10.75 o 
  -8   6   2        0.90        1.11     11.81 o 
  -7   6   2        4.26        6.09      6.76 o 
  -6   6   2       78.91       97.36      8.78 o 
  -5   6   2      204.49      242.99     13.87 o 
  -4   6   2       14.28        7.41      5.92 o 
  -3   6   2       45.26       45.17      6.76 o 
  -2   6   2      254.02      264.83     10.32 o 
  -1   6   2      234.02      210.55      9.58 o 
   0   6   2       15.85       12.98      5.27 o 
   1   6   2      140.75      156.02      7.48 o 
   2   6   2      476.34      461.31     11.41 o 
   3   6   2        3.03       -5.75      4.74 o 
   4   6   2      175.25      171.25      8.96 o 
   5   6   2        1.53       -4.65      6.06 o 
   6   6   2        3.22        0.77      6.84 o 
   7   6   2        0.01      -11.42      6.73 o 
   8   6   2        0.30        8.72      7.72 o 
   9   6   2       80.58      106.60     11.38 o 
  -6   7   2       45.28       41.55     10.24 o 
  -5   7   2       49.59       80.18      9.22 o 
  -4   7   2       66.69       63.26      8.22 o 
  -3   7   2        0.75       18.50      6.82 o 
  -2   7   2        0.56       -7.10      6.18 o 
  -1   7   2       31.99       13.74      6.78 o 
   0   7   2        7.96       12.73      6.93 o 
   1   7   2       64.72       90.58      8.29 o 
   2   7   2      128.32      187.91     11.51 o 
   3   7   2        0.03        2.37      8.53 o 
   4   7   2       31.41       51.66     23.59 o 
   5   7   2       11.94       42.95     13.52 o 
 -15   0   3       59.81       54.55     12.37 o 
 -13   0   3       17.27        8.94     11.20 o 
 -11   0   3        1.68       11.65      8.52 o 
  -9   0   3      171.10      196.80      7.82 o 
  -7   0   3       29.71       39.18      5.01 o 
  -3   0   3     1307.60     1559.95     28.87 o 
  -1   0   3       34.23       39.04      3.65 o 
   3   0   3     1238.44     1203.73     23.02 o 
   5   0   3       54.11       59.76      4.37 o 
   7   0   3        0.21       -6.00      3.99 o 
   9   0   3      510.19      591.39     25.46 o 
  11   0   3      480.09      506.43     30.10 o 
  13   0   3       14.96       23.63     10.73 o 
 -15   1   3      199.12      191.80     11.78 o 
 -14   1   3       30.32       33.75      8.15 o 
 -13   1   3      432.49      401.71     13.79 o 
 -12   1   3        3.58        3.13      7.80 o 
 -11   1   3      374.56      357.51     13.56 o 
 -10   1   3       65.41       71.28      8.45 o 
  -9   1   3       22.63       24.39      4.24 o 
  -8   1   3       98.81      126.60      5.61 o 
  -7   1   3      256.55      257.95      7.46 o 
  -6   1   3       47.11       49.40      4.59 o 
  -5   1   3      769.53      739.43     12.37 o 
  -4   1   3      253.37      239.30      5.54 o 
  -3   1   3       71.67       81.49      2.50 o 
  -2   1   3     1502.88     1544.24     18.52 o 
  -1   1   3      689.55      680.96     10.73 o 
   0   1   3      170.89      161.37      2.61 o 
   1   1   3     4941.73     4481.32     61.84 o 
   2   1   3        3.49       -0.96      2.16 o 
   3   1   3      170.06      136.66      3.71 o 
   4   1   3      247.23      318.31      5.96 o 
   5   1   3     6172.43     6370.58     80.51 o 
   6   1   3     2005.06     2364.75     31.77 o 
   7   1   3      135.12      186.10      8.41 o 
   8   1   3        2.28        5.84      3.34 o 
   9   1   3       30.98       41.42      4.19 o 
  10   1   3       56.54       58.68      4.84 o 
  11   1   3       36.91       38.70      6.72 o 
  12   1   3        1.62        0.51      5.33 o 
  13   1   3        0.21        7.20      9.08 o 
  14   1   3       45.09       44.33     10.16 o 
 -14   2   3      145.31      128.15     10.13 o 
 -13   2   3        4.12       -7.20      6.79 o 
 -12   2   3      185.42      185.81      8.93 o 
 -11   2   3       53.87       68.36      6.81 o 
 -10   2   3       85.36       80.72      6.29 o 
  -9   2   3        2.48       -4.45      4.17 o 
  -8   2   3       14.64       29.73      4.36 o 
  -7   2   3       34.65       49.37      4.49 o 
  -6   2   3       26.41       37.22      5.56 o 
  -5   2   3      617.87      680.90     12.99 o 
  -3   2   3      121.09      105.26      3.18 o 
  -2   2   3      529.96      459.05      7.59 o 
   1   2   3      441.67      382.49      6.65 o 
   2   2   3       26.97       34.02      4.30 o 
   3   2   3      107.33      104.98      5.07 o 
   4   2   3     1852.68     1767.47     24.15 o 
   5   2   3     5229.59     5683.49     72.56 o 
   6   2   3     3704.71     4029.62     52.55 o 
   7   2   3        4.09        9.50      3.23 o 
   8   2   3      592.67      634.23     11.69 o 
   9   2   3       42.75       63.52      4.86 o 
  10   2   3      220.70      279.68     13.64 o 
  11   2   3       45.69       83.58      9.01 o 
  12   2   3      151.69      178.59     10.23 o 
  13   2   3        0.71       -0.25     10.13 o 
 -14   3   3       12.62       21.96     10.55 o 
 -13   3   3        1.54        6.25      6.23 o 
 -12   3   3       41.08       31.36      6.55 o 
 -11   3   3       52.80       60.83      6.75 o 
 -10   3   3        0.30       -7.17      5.30 o 
  -9   3   3       84.65       80.49      6.32 o 
  -8   3   3      199.66      208.77      7.85 o 
  -7   3   3       18.77       18.29      4.41 o 
  -6   3   3      134.10      152.59      4.73 o 
  -5   3   3       20.63       22.76      3.11 o 
  -4   3   3       31.78       36.41      3.74 o 
  -3   3   3      179.66      150.30      5.56 o 
  -2   3   3       33.21       54.50      4.06 o 
  -1   3   3      961.15     1029.84     15.50 o 
   0   3   3       34.35       46.52      3.42 o 
   1   3   3      314.49      256.55      6.47 o 
   2   3   3      623.24      717.64     12.14 o 
   3   3   3      241.05      213.33      5.79 o 
   4   3   3       60.03       46.43      3.38 o 
   5   3   3       25.68       25.98      4.00 o 
   6   3   3        4.51        2.34      3.06 o 
   7   3   3      130.90      121.75      5.19 o 
   8   3   3      267.03      257.92      7.51 o 
   9   3   3      642.60      702.32     17.76 o 
  10   3   3      519.65      480.27     17.92 o 
  11   3   3       12.13       20.86      9.30 o 
  12   3   3       82.91       89.32     11.54 o 
  13   3   3       21.53       16.14      8.45 o 
 -13   4   3        1.48       -3.19      8.20 o 
 -12   4   3       92.12      109.68     10.13 o 
 -11   4   3        0.05        1.82      6.40 o 
 -10   4   3       77.70       73.81      7.41 o 
  -9   4   3       91.30       74.54      9.69 o 
  -8   4   3       21.40       25.55      5.81 o 
  -7   4   3      486.28      457.73     11.57 o 
  -6   4   3       14.63       17.33      3.69 o 
  -5   4   3       32.44       40.97      4.23 o 
  -4   4   3      171.43      173.31      6.00 o 
  -3   4   3      101.21       90.74      4.80 o 
  -2   4   3        4.91       11.09      3.73 o 
  -1   4   3       44.18       46.32      4.05 o 
   0   4   3       75.74      101.70      4.74 o 
   1   4   3       39.29       44.10      4.25 o 
   2   4   3      213.86      207.46      6.24 o 
   3   4   3      101.99      126.98      5.46 o 
   4   4   3      566.43      550.91     13.25 o 
   5   4   3      158.24      183.09      5.96 o 
   6   4   3       64.13       66.54      4.49 o 
   7   4   3       24.49       31.50      5.76 o 
   8   4   3       43.92       45.90      9.22 o 
   9   4   3      202.24      210.45     16.11 o 
  10   4   3       44.21       45.38      8.73 o 
  11   4   3        9.74       11.04      7.91 o 
  12   4   3        2.56       -4.81      9.16 o 
 -11   5   3       15.02       23.96     10.81 o 
 -10   5   3       14.06        6.76      6.10 o 
  -9   5   3        2.16       11.26      5.93 o 
  -8   5   3       18.99       23.67      6.11 o 
  -7   5   3        0.16      -10.83      5.42 o 
  -6   5   3       22.64        6.58      5.42 o 
  -5   5   3       40.72       63.02      5.58 o 
  -4   5   3       42.19       37.23      5.06 o 
  -3   5   3      184.03      163.69      6.95 o 
  -2   5   3       66.98      103.40      5.76 o 
  -1   5   3       21.07       25.84      4.64 o 
   0   5   3       17.69       19.53      4.19 o 
   1   5   3        4.63        0.75      3.89 o 
   2   5   3       12.36       24.48      4.25 o 
   3   5   3       31.29       33.71      5.23 o 
   4   5   3      102.07      109.95      5.75 o 
   5   5   3       25.92       25.46      5.99 o 
   6   5   3        7.68       15.22      6.30 o 
   7   5   3      160.91      147.75     13.45 o 
   8   5   3       31.13       26.84      7.85 o 
   9   5   3       13.28        0.97      7.12 o 
  10   5   3        0.29        8.16      7.61 o 
  -9   6   3        0.72       -3.24      9.91 o 
  -8   6   3       61.73       72.72      8.59 o 
  -7   6   3      255.45      249.02     13.37 o 
  -6   6   3        2.47        3.92      7.32 o 
  -5   6   3        5.72        9.46      7.00 o 
  -4   6   3       33.18       26.23      6.63 o 
  -3   6   3        0.17       -4.91      5.98 o 
  -2   6   3       57.42       47.59      7.15 o 
  -1   6   3      225.13      208.43      9.71 o 
   0   6   3        3.20        2.56      6.24 o 
   1   6   3      360.51      400.48     12.48 o 
   2   6   3      116.39      160.77      7.46 o 
   3   6   3       15.19       10.23      5.97 o 
   4   6   3       38.38       22.03      6.43 o 
   5   6   3        7.14        3.31      6.26 o 
   6   6   3        0.21       -0.44      7.56 o 
   7   6   3        3.96       11.43      7.28 o 
   8   6   3       23.24       48.06      8.26 o 
  -6   7   3      123.92      141.27     10.32 o 
  -5   7   3        6.78       16.11      7.60 o 
  -4   7   3       11.02       11.26      8.89 o 
  -3   7   3       12.86       12.80      6.76 o 
  -2   7   3        3.31       -2.30      6.50 o 
  -1   7   3       13.82       13.25      7.16 o 
   0   7   3       79.70      121.87      8.85 o 
   1   7   3      156.27      164.33     11.44 o 
   2   7   3      143.42      126.44     11.46 o 
   3   7   3        2.24       11.91      8.32 o 
   4   7   3       94.06       86.78     10.85 o 
 -14   0   4       22.40       38.10     23.02 o 
 -12   0   4       70.10       57.53     11.31 o 
 -10   0   4      734.62      673.28     23.47 o 
  -8   0   4      953.75     1068.69     22.78 o 
  -6   0   4        0.11       -1.17      3.79 o 
  -4   0   4       69.62       95.58      4.29 o 
  -2   0   4      171.17      223.12      6.14 o 
   0   0   4     2587.70     2636.18     64.12 o 
   2   0   4     1042.67      959.79     18.70 o 
   6   0   4       24.88       20.47      4.76 o 
   8   0   4      412.01      398.32     17.93 o 
  10   0   4       82.91       86.12     14.33 o 
  12   0   4        5.74        2.37      9.54 o 
  14   0   4       47.84       27.62     18.99 o 
 -15   1   4       99.26      110.84     10.40 o 
 -14   1   4      130.92      132.10      9.93 o 
 -13   1   4       11.91        8.51      7.23 o 
 -12   1   4       96.28       84.22      8.01 o 
 -11   1   4       26.07       22.60      5.40 o 
 -10   1   4      262.49      253.61      8.46 o 
  -9   1   4      137.55      133.24      6.13 o 
  -8   1   4      368.62      328.12     12.39 o 
  -7   1   4        0.92       -0.03      3.49 o 
  -6   1   4        9.36        6.87      3.50 o 
  -5   1   4      519.82      485.61      9.11 o 
  -4   1   4        0.23        0.90      1.66 o 
   0   1   4       35.20       54.69      2.31 o 
   1   1   4       37.65       54.77      3.46 o 
   2   1   4       52.94       47.99      2.88 o 
   3   1   4      452.81      378.23      5.80 o 
   5   1   4        2.98       16.04      3.39 o 
   6   1   4      619.33      603.62     10.44 o 
   7   1   4        0.07       -0.29      2.99 o 
   8   1   4      282.17      281.28      7.22 o 
   9   1   4        0.55       -4.30      3.63 o 
  10   1   4       37.37       41.40      4.84 o 
  11   1   4       20.84       14.70      5.61 o 
  12   1   4        5.27       -9.09      6.61 o 
  13   1   4       50.27       67.49     10.83 o 
 -14   2   4        9.80       15.16      7.72 o 
 -13   2   4       10.54       14.31      7.60 o 
 -12   2   4        0.08      -11.12      5.56 o 
 -11   2   4      204.92      229.55      9.17 o 
 -10   2   4      215.65      241.16      8.61 o 
  -9   2   4       68.19       75.97      5.56 o 
  -8   2   4      350.30      358.50     15.25 o 
  -7   2   4      460.65      432.48      9.78 o 
  -6   2   4      156.43      182.17      6.40 o 
  -4   2   4      131.42      157.06      4.09 o 
  -3   2   4       74.65       67.80      2.99 o 
  -2   2   4     1097.34     1007.21     12.93 o 
  -1   2   4      173.22      209.80      5.50 o 
   0   2   4      641.09      618.81      8.51 o 
   1   2   4      682.92      784.38     11.54 o 
   2   2   4      897.95     1056.79     13.69 o 
   3   2   4      231.68      289.01      5.69 o 
   4   2   4      885.05      722.78     10.55 o 
   5   2   4      344.34      378.16      7.67 o 
   7   2   4      456.18      453.73      9.21 o 
   8   2   4     2885.48     2967.71     40.32 o 
   9   2   4     1886.80     2129.21     30.49 o 
  10   2   4        6.27        0.99      6.38 o 
  11   2   4       19.61       29.89      7.31 o 
  12   2   4      227.41      253.26     11.66 o 
  13   2   4      154.75      159.97     10.32 o 
 -14   3   4        0.22       -7.83      7.78 o 
 -13   3   4       13.72       25.53      6.76 o 
 -12   3   4      131.30      126.75      8.29 o 
 -11   3   4       52.62       41.76      6.62 o 
 -10   3   4        5.42        3.94      5.55 o 
  -9   3   4      161.14      182.47      7.95 o 
  -8   3   4        5.00        4.03      4.54 o 
  -7   3   4       15.78        5.58      5.48 o 
  -6   3   4        1.06       -0.68      2.21 o 
  -5   3   4      173.69      133.03      4.55 o 
  -4   3   4      672.56      761.68     14.08 o 
  -3   3   4      611.02      639.45     11.08 o 
  -2   3   4      146.78      166.87      7.89 o 
  -1   3   4      571.06      535.95      9.52 o 
   0   3   4       16.47       17.34      3.15 o 
   2   3   4      359.26      370.92      7.79 o 
   3   3   4        6.47        7.44      2.57 o 
   4   3   4        0.32       -2.10      2.23 o 
   5   3   4        7.49       12.73      2.83 o 
   6   3   4      118.34      107.84      6.52 o 
   7   3   4     1084.99     1005.69     16.34 o 
   8   3   4     1180.21     1181.65     21.38 o 
   9   3   4      360.35      357.87     13.19 o 
  10   3   4       40.30       41.96      8.09 o 
  11   3   4       16.05       14.53      7.93 o 
  12   3   4      247.70      310.89     13.48 o 
 -13   4   4        0.13        5.29      8.21 o 
 -12   4   4       12.10        2.81      6.91 o 
 -11   4   4      112.36       94.39     15.49 o 
 -10   4   4       82.50       58.77      7.02 o 
  -9   4   4        0.71        0.44      5.74 o 
  -8   4   4       71.47       78.49      6.87 o 
  -7   4   4       50.91       56.85      5.74 o 
  -6   4   4       98.18       89.55      6.78 o 
  -5   4   4        0.16        4.66      3.21 o 
  -4   4   4      159.56      161.37      6.69 o 
  -3   4   4       35.63       36.12      3.96 o 
  -2   4   4       33.05       39.71      4.59 o 
  -1   4   4       68.34       73.28      4.46 o 
   0   4   4        0.35        0.85      5.53 o 
   1   4   4      112.94      144.11      6.16 o 
   2   4   4       53.84       49.80      3.86 o 
   3   4   4       38.86       51.60      3.90 o 
   4   4   4      191.06      197.97      5.97 o 
   5   4   4        3.43        4.50      3.49 o 
   6   4   4        1.21       -3.02      5.65 o 
   7   4   4        0.18       -6.20      5.77 o 
   8   4   4       47.68       61.89      8.90 o 
   9   4   4        0.66       -0.88      7.38 o 
  10   4   4        5.69       -3.05      7.74 o 
  11   4   4      118.80      116.61     10.04 o 
 -11   5   4        8.95       12.06      9.92 o 
 -10   5   4       32.75       35.92      7.72 o 
  -9   5   4      109.96      106.37      9.37 o 
  -8   5   4        0.03       12.10      7.17 o 
  -7   5   4       42.20       33.42      7.47 o 
  -6   5   4       28.08       23.23      9.97 o 
  -5   5   4       60.70       69.63      6.02 o 
  -4   5   4      440.41      413.03     11.06 o 
  -3   5   4       35.24       51.53      5.14 o 
  -2   5   4      118.45      137.50      6.13 o 
  -1   5   4       17.12       27.81      5.72 o 
   0   5   4       23.92       21.22      4.41 o 
   1   5   4       25.61       29.56      4.46 o 
   2   5   4       89.03       92.89      5.09 o 
   3   5   4       35.85       36.62      4.89 o 
   4   5   4        9.16       12.04      5.45 o 
   5   5   4       19.54       16.72      6.07 o 
   6   5   4       31.20       22.73      6.25 o 
   7   5   4       92.88       94.36      8.54 o 
   8   5   4       18.13       22.91      7.84 o 
   9   5   4       13.88        1.56      7.46 o 
  10   5   4        2.87       -9.15      7.55 o 
  -9   6   4        0.13       -2.54      9.69 o 
  -8   6   4       30.70       47.88      8.81 o 
  -7   6   4      254.68      223.60     11.64 o 
  -6   6   4       55.87       50.64      8.39 o 
  -5   6   4      184.56      161.00     10.14 o 
  -4   6   4      194.09      219.01     15.16 o 
  -3   6   4      366.58      390.61     12.26 o 
  -2   6   4       39.01       45.64      7.27 o 
  -1   6   4       55.62       49.28      7.31 o 
   0   6   4       25.62       18.35      7.81 o 
   1   6   4        9.34       18.19      6.51 o 
   2   6   4      108.56      116.47      9.57 o 
   3   6   4        0.03       -0.09      7.75 o 
   4   6   4       54.19       55.93      8.82 o 
   5   6   4        8.81       34.22      8.45 o 
   6   6   4        4.86        0.58      8.70 o 
   7   6   4       10.54       28.04      9.97 o 
  -6   7   4       98.03       89.56      9.46 o 
  -5   7   4        4.05        1.95      8.55 o 
  -4   7   4       12.96       -0.12      7.50 o 
  -3   7   4       75.62       84.60      7.83 o 
  -2   7   4       39.78       58.72      7.51 o 
  -1   7   4        4.12       -1.99      6.37 o 
   0   7   4        9.55        9.02      6.83 o 
   1   7   4        9.02       -6.53      7.73 o 
   2   7   4       90.18       92.36     10.30 o 
   3   7   4      105.29      165.18     11.70 o 
   4   7   4      238.12      264.08     13.84 o 
   5   7   4       35.71       40.39      9.44 o 
 -15   0   5       16.55       23.22     12.95 o 
 -13   0   5       15.24        7.19     10.23 o 
 -11   0   5      126.70       86.01     10.78 o 
  -9   0   5      121.01      104.33      9.15 o 
  -7   0   5     1857.00     1604.11     31.55 o 
  -5   0   5     2461.78     2670.32     82.00 o 
  -3   0   5       14.03       15.75      5.07 o 
  -1   0   5     1272.70     1301.33     24.32 o 
   1   0   5      526.24      431.90      9.62 o 
   3   0   5     1098.61      990.50     19.98 o 
   5   0   5      198.14      214.51      8.39 o 
   7   0   5       22.22       10.57      4.50 o 
   9   0   5      472.90      495.20     14.74 o 
  11   0   5      152.48      130.24     14.56 o 
  13   0   5       83.49       61.57     19.56 o 
 -15   1   5        5.88        0.51      7.66 o 
 -14   1   5       12.27        8.01      9.40 o 
 -13   1   5      162.09      127.38      9.63 o 
 -12   1   5       24.05       47.67      8.36 o 
 -11   1   5      219.17      178.65      7.74 o 
 -10   1   5       32.06       34.43      4.98 o 
  -9   1   5        2.61        4.47      3.90 o 
  -8   1   5      176.97      183.71      6.44 o 
  -7   1   5      296.40      280.71      7.66 o 
  -6   1   5      283.12      348.06      9.72 o 
  -5   1   5       91.98      132.98      3.19 o 
  -4   1   5      520.03      553.98      8.82 o 
  -3   1   5       28.22       33.61      2.21 o 
  -2   1   5      319.25      237.44      4.29 o 
  -1   1   5       91.17       82.07      3.07 o 
   0   1   5        0.02       -0.03      1.34 o 
   1   1   5        5.07        5.92      1.35 o 
   3   1   5       97.06      104.00      2.64 o 
   4   1   5       92.42      127.90      5.15 o 
   5   1   5      116.05      127.31      4.72 o 
   6   1   5        0.73       -1.16      2.77 o 
   7   1   5      158.60      108.36      5.22 o 
   8   1   5        0.14        1.46      3.53 o 
   9   1   5       26.89       37.48      4.46 o 
  10   1   5        1.64       -0.84      4.23 o 
  11   1   5        6.39        5.29      6.89 o 
  12   1   5      263.63      283.84     18.40 o 
  13   1   5        2.34       -2.77      9.31 o 
 -14   2   5       86.95       74.98      9.97 o 
 -13   2   5      288.02      284.94     12.39 o 
 -12   2   5      597.28      571.35     21.47 o 
 -11   2   5      170.38      186.16      9.24 o 
 -10   2   5       30.08       36.30      5.65 o 
  -9   2   5      349.90      353.37      9.87 o 
  -8   2   5       88.64       86.03      6.88 o 
  -7   2   5       95.08       90.80      6.17 o 
  -6   2   5        6.15        4.95      4.12 o 
  -5   2   5      393.20      366.60      6.51 o 
  -4   2   5      613.12      615.20     10.55 o 
  -3   2   5      377.20      478.95      8.02 o 
  -2   2   5     1687.16     1782.86     26.83 o 
  -1   2   5      314.17      354.01      7.40 o 
   0   2   5       79.46      111.51      3.68 o 
   1   2   5      109.65      157.31      3.44 o 
   2   2   5      434.04      416.31      8.56 o 
   3   2   5       33.64       26.33      3.62 o 
   5   2   5      375.75      421.99      8.02 o 
   6   2   5      118.65      141.58      4.85 o 
   7   2   5       20.49       33.73      3.73 o 
   8   2   5       95.84      131.03      5.60 o 
   9   2   5       75.79       63.89      9.32 o 
  10   2   5        0.15       -2.22      6.60 o 
  11   2   5      128.89      131.45      9.29 o 
  12   2   5      285.77      355.55     13.78 o 
  13   2   5       13.38       -1.03      7.21 o 
 -14   3   5       40.87       19.17      8.32 o 
 -13   3   5       64.88       60.26      8.21 o 
 -12   3   5       13.87       16.56      6.47 o 
 -11   3   5      137.47      160.30     13.09 o 
 -10   3   5       43.62       67.29      6.60 o 
  -9   3   5      157.39      149.25      7.50 o 
  -8   3   5      201.12      150.57      8.42 o 
  -7   3   5      326.68      328.30      8.98 o 
  -6   3   5        2.23        1.52      2.83 o 
  -5   3   5      453.49      482.11      9.04 o 
  -4   3   5       36.76       33.10      3.13 o 
  -3   3   5      173.09      206.35      5.69 o 
  -1   3   5      790.97      882.49     13.72 o 
   0   3   5      795.46      737.82     12.12 o 
   1   3   5      400.51      366.18      7.63 o 
   2   3   5      294.02      279.32      6.39 o 
   3   3   5      165.99      170.51      4.58 o 
   4   3   5       48.00       71.98      3.99 o 
   5   3   5       20.17       20.20      2.74 o 
   6   3   5       34.60       36.03      5.01 o 
   7   3   5       51.47       56.69      5.76 o 
   8   3   5      325.35      350.71     10.71 o 
   9   3   5       90.81       93.12      8.68 o 
  10   3   5      342.89      278.79     12.46 o 
  11   3   5     1191.59     1212.52     26.60 o 
  12   3   5      242.46      263.60     12.68 o 
 -13   4   5        7.57        0.31      6.85 o 
 -12   4   5        3.45        2.58      6.61 o 
 -11   4   5       34.76       42.21      6.88 o 
 -10   4   5       28.45       38.28      6.85 o 
  -9   4   5        6.36        3.06      5.94 o 
  -8   4   5       50.00       44.20      6.22 o 
  -7   4   5      193.95      188.60      7.95 o 
  -6   4   5       57.31       49.67      3.83 o 
  -5   4   5      246.10      219.86      7.67 o 
  -4   4   5        0.29        1.70      3.56 o 
  -3   4   5        1.03       -2.84      2.90 o 
  -2   4   5       45.13       30.31      3.44 o 
  -1   4   5      222.84      220.10      6.09 o 
   0   4   5      173.63      207.05      5.84 o 
   1   4   5       50.63       63.00      4.37 o 
   2   4   5        1.01        2.94      3.23 o 
   3   4   5       61.18       65.27      3.87 o 
   4   4   5      126.93      127.16      4.84 o 
   5   4   5        0.06        9.99      4.68 o 
   6   4   5        4.69        3.31      5.42 o 
   7   4   5      133.85      142.13     11.97 o 
   8   4   5       47.75       44.71      8.04 o 
   9   4   5        6.26        0.82      7.33 o 
  10   4   5      305.71      253.71     12.38 o 
  11   4   5      147.51      161.26     10.85 o 
 -11   5   5        2.85       -1.19      7.61 o 
 -10   5   5        5.91        8.01      7.81 o 
  -9   5   5       11.02       16.71      7.76 o 
  -8   5   5       31.32       20.19      7.53 o 
  -7   5   5        8.06        8.25      7.30 o 
  -6   5   5       53.21       38.84      7.60 o 
  -5   5   5       18.27       24.37      5.08 o 
  -4   5   5      200.40      192.76      8.28 o 
  -3   5   5      115.40       95.06      6.67 o 
  -2   5   5      198.27      181.62      8.04 o 
  -1   5   5      534.08      486.31     12.53 o 
   0   5   5      438.44      441.07     13.00 o 
   1   5   5      100.96      123.66      5.66 o 
   2   5   5       10.82        2.48      3.88 o 
   3   5   5        0.16        1.89      5.05 o 
   4   5   5        3.67       -3.71      5.12 o 
   5   5   5      146.25      145.04     13.87 o 
   6   5   5       73.94       94.86      8.34 o 
   7   5   5       55.36       55.80      8.36 o 
   8   5   5       33.10       23.70      9.60 o 
   9   5   5        1.46        4.06      7.58 o 
  10   5   5        0.99       10.32      8.29 o 
  -9   6   5       36.13       54.92     13.21 o 
  -8   6   5        0.21       -4.84      7.29 o 
  -7   6   5       44.37       64.37     12.77 o 
  -6   6   5       26.50       18.99      7.89 o 
  -5   6   5       38.22       56.63      8.40 o 
  -4   6   5       65.90       69.67      7.28 o 
  -3   6   5       56.63       68.25      7.16 o 
  -2   6   5       50.92       46.74      7.03 o 
  -1   6   5        3.34        9.77      6.42 o 
   0   6   5      286.08      273.95     10.63 o 
   1   6   5       37.60       44.74     10.20 o 
   2   6   5       22.20       22.77      8.24 o 
   3   6   5        0.04       12.19      8.08 o 
   4   6   5        0.42       -8.32      7.62 o 
   5   6   5       29.89       28.09      8.36 o 
   6   6   5        3.74       -9.89      8.89 o 
   7   6   5        0.08        9.24      9.35 o 
   8   6   5       27.28       42.37     10.90 o 
  -6   7   5        5.87        4.35      7.66 o 
  -5   7   5       72.97       36.74      9.05 o 
  -4   7   5       37.20       30.67      8.22 o 
  -3   7   5        0.36      -11.56      6.05 o 
  -2   7   5       38.53       37.08      7.30 o 
  -1   7   5        1.16        7.97      6.73 o 
   0   7   5       26.31       37.01      8.80 o 
   1   7   5        2.63      -14.42     10.54 o 
   2   7   5       20.40       27.53      9.32 o 
   3   7   5        8.13       13.18      8.62 o 
   4   7   5       58.63       74.47     10.51 o 
 -14   0   6       73.05       72.52     12.41 o 
 -12   0   6       15.14       19.75      9.81 o 
 -10   0   6      344.53      304.84     18.99 o 
  -8   0   6     1158.96      925.19     20.44 o 
  -6   0   6       29.14       37.42      5.16 o 
  -4   0   6       57.91       69.87      4.96 o 
  -2   0   6      243.87      294.53      7.72 o 
   0   0   6       56.92       46.47      3.39 o 
   2   0   6      543.45      486.93     11.16 o 
   4   0   6        1.93       -0.42      3.84 o 
   6   0   6        6.77       10.96      6.24 o 
   8   0   6       10.97       22.26      6.55 o 
  10   0   6       76.43       56.03      9.99 o 
  12   0   6       47.43       47.18     17.26 o 
 -15   1   6        0.02       -5.23      7.73 o 
 -14   1   6       69.15       63.22      8.95 o 
 -13   1   6        1.83        4.89      7.30 o 
 -12   1   6       14.19       19.85      7.25 o 
 -11   1   6        0.00       -4.67      6.04 o 
 -10   1   6        0.82        1.53      6.37 o 
  -9   1   6      186.76      183.57      6.86 o 
  -8   1   6        1.70        7.48      3.73 o 
  -7   1   6       10.57        8.36      3.74 o 
  -6   1   6      452.44      571.95     10.25 o 
  -5   1   6       60.97       56.58      4.14 o 
  -4   1   6     1826.65     1693.67     22.89 o 
  -2   1   6      222.14      202.72      4.36 o 
  -1   1   6      682.52      685.75      9.30 o 
   0   1   6      180.02      191.84      4.18 o 
   1   1   6        0.18        0.69      1.72 o 
   2   1   6      231.54      260.78      6.11 o 
   3   1   6      183.29      157.98      4.98 o 
   4   1   6      959.01      927.24     14.15 o 
   5   1   6      165.16      187.18      5.44 o 
   6   1   6      223.82      196.05      5.67 o 
   7   1   6       62.83       82.79      4.56 o 
   8   1   6      101.70      110.44      5.35 o 
   9   1   6        4.54        0.51      4.23 o 
  10   1   6       15.80       19.61      5.78 o 
  11   1   6        3.24      -10.80      9.22 o 
  12   1   6      129.32      145.61      9.77 o 
  13   1   6        3.01        3.37      9.75 o 
 -14   2   6       25.67       24.82     11.48 o 
 -13   2   6      123.75      103.39      9.23 o 
 -12   2   6        1.31        0.54      5.86 o 
 -11   2   6        2.75       10.27      5.68 o 
 -10   2   6      293.48      279.19      9.41 o 
  -9   2   6      890.29      859.21     16.46 o 
  -8   2   6      181.07      181.79      6.94 o 
  -7   2   6        2.27        3.61      3.76 o 
  -6   2   6     1259.51     1221.72     19.91 o 
  -5   2   6       64.44       64.10      3.77 o 
  -4   2   6      750.05      754.82     11.91 o 
  -3   2   6      162.85      148.33      3.33 o 
  -2   2   6      351.26      445.46      8.99 o 
  -1   2   6      248.41      272.50      6.52 o 
   0   2   6      184.17      226.24      4.06 o 
   1   2   6      554.57      499.32      7.35 o 
   2   2   6      953.68      979.91     16.30 o 
   3   2   6       67.60       55.84      5.53 o 
   4   2   6      133.22      156.49      6.00 o 
   5   2   6      144.42      130.44      6.33 o 
   6   2   6      106.72      107.72      4.29 o 
   7   2   6        0.20       -0.50      3.10 o 
   8   2   6      129.54      129.43      6.89 o 
   9   2   6        8.60        9.00      5.30 o 
  10   2   6      102.66       91.71      8.65 o 
  11   2   6        4.91        5.66      7.72 o 
  12   2   6       22.48        7.51      7.47 o 
 -14   3   6        1.38        9.04      7.83 o 
 -13   3   6       20.56       23.55      6.80 o 
 -12   3   6       30.03       26.59      6.75 o 
 -11   3   6      306.51      276.40     13.56 o 
 -10   3   6      431.46      378.18     11.44 o 
  -9   3   6      351.16      374.24     10.78 o 
  -8   3   6      582.87      610.50     13.31 o 
  -7   3   6      507.23      560.29     12.10 o 
  -6   3   6       10.46       14.52      2.74 o 
  -5   3   6      636.02      652.38     11.18 o 
  -4   3   6      480.76      472.12      8.89 o 
  -2   3   6     1339.34     1332.88     21.89 o 
  -1   3   6        1.41       -0.63      4.32 o 
   0   3   6      253.91      277.26      5.25 o 
   1   3   6      384.59      427.41      8.19 o 
   2   3   6        2.92       -0.35      2.44 o 
   3   3   6        8.66       -6.89      4.60 o 
   4   3   6       36.10       28.14      4.35 o 
   5   3   6        1.68        5.94      4.19 o 
   6   3   6       24.98       25.69      4.96 o 
   7   3   6      193.38      205.94      8.24 o 
   8   3   6        6.51       12.98      7.11 o 
   9   3   6        2.61       -1.12      6.59 o 
  10   3   6      361.45      385.84     14.10 o 
  11   3   6      200.49      214.88     11.64 o 
  12   3   6        4.31        5.26      7.88 o 
 -13   4   6        0.00       -2.56      7.61 o 
 -12   4   6       15.65       13.51      7.85 o 
 -11   4   6       34.17       34.97      7.49 o 
 -10   4   6       33.13       31.17      6.54 o 
  -9   4   6       30.70       33.67      6.40 o 
  -8   4   6       12.82       22.13      5.68 o 
  -7   4   6       30.86       28.54      5.41 o 
  -6   4   6        2.92        7.15      3.17 o 
  -5   4   6       12.26        8.79      3.20 o 
  -4   4   6        3.84       -0.04      2.94 o 
  -3   4   6        0.50        3.92      2.85 o 
  -2   4   6        6.03       14.46      4.02 o 
  -1   4   6        0.16        3.92      3.69 o 
   0   4   6      183.20      174.45      5.24 o 
   1   4   6        0.44        1.67      3.37 o 
   2   4   6      315.53      307.08      7.20 o 
   3   4   6      681.61      648.98     13.64 o 
   4   4   6       32.37       41.57      5.07 o 
   5   4   6        3.80       -5.68      4.73 o 
   6   4   6       25.17       19.59      5.53 o 
   7   4   6       27.57       29.83      6.39 o 
   8   4   6        2.93       -5.20      6.73 o 
   9   4   6        0.92      -11.88      7.15 o 
  10   4   6       66.85       63.79      8.95 o 
  11   4   6      271.98      216.32     12.09 o 
 -11   5   6        0.00        2.48      8.14 o 
 -10   5   6       43.43       32.45      8.34 o 
  -9   5   6        8.77       17.92      7.88 o 
  -8   5   6        0.77        5.83      7.47 o 
  -7   5   6       74.42       81.31      8.62 o 
  -6   5   6        8.11       -1.82      6.77 o 
  -5   5   6      173.53      162.26      7.67 o 
  -4   5   6      330.06      294.00     13.12 o 
  -3   5   6        0.50       -8.68      4.94 o 
  -2   5   6      180.55      177.00      8.10 o 
  -1   5   6       16.08       24.01      5.57 o 
   0   5   6        9.28        6.62      5.56 o 
   1   5   6       76.03       84.14      7.61 o 
   2   5   6      100.83       89.47      8.61 o 
   3   5   6      137.42      127.63     10.27 o 
   4   5   6       32.31       38.49      5.99 o 
   5   5   6        6.94       10.98      5.75 o 
   6   5   6       18.71       38.61      6.68 o 
   7   5   6        1.93        0.06      6.91 o 
   8   5   6        2.58        8.43      7.49 o 
   9   5   6       22.97       18.42      8.01 o 
  -9   6   6        6.89        8.33      8.10 o 
  -8   6   6        0.25        1.26      7.92 o 
  -7   6   6        0.10       12.63      7.91 o 
  -6   6   6      113.42      107.30      9.87 o 
  -5   6   6       48.95       33.89      8.19 o 
  -4   6   6       92.23       90.75      7.29 o 
  -3   6   6       23.68       21.48      7.90 o 
  -2   6   6       84.19       80.09      7.56 o 
  -1   6   6       37.88       39.16      7.02 o 
   0   6   6       10.52       19.50      6.31 o 
   1   6   6       11.32       -1.69      7.71 o 
   2   6   6        6.90        6.09      8.06 o 
   3   6   6        0.50       -1.01      7.64 o 
   4   6   6        1.85       -6.96      7.64 o 
   5   6   6        4.51       10.73      8.10 o 
   6   6   6       18.71       30.59     10.27 o 
   7   6   6        3.58        1.37     10.36 o 
  -5   7   6       22.42       27.61      8.43 o 
  -4   7   6       12.38       -4.04      7.65 o 
  -3   7   6       15.01       21.99      6.90 o 
  -1   7   6       15.56        1.39      7.97 o 
   0   7   6       40.21       55.79     12.13 o 
   1   7   6       65.62       84.03      9.72 o 
   2   7   6        9.69       -6.29      8.30 o 
   3   7   6       75.18       98.23     11.83 o 
   4   7   6       45.78       63.76     10.11 o 
 -15   0   7       13.68       42.33     12.94 o 
 -13   0   7       20.67       39.51     11.72 o 
 -11   0   7       29.29       28.80      9.56 o 
  -9   0   7        0.49        6.11      4.56 o 
  -7   0   7      446.13      515.14     26.75 o 
  -5   0   7      835.58      839.64     19.96 o 
  -3   0   7      372.09      409.58     10.17 o 
  -1   0   7     2405.36     1896.18     63.30 o 
   1   0   7        3.65       18.92      4.36 o 
   3   0   7       57.18       43.43      4.63 o 
   5   0   7       43.41       49.93      5.18 o 
   7   0   7      636.31      639.21     16.46 o 
   9   0   7      120.33      111.41      8.63 o 
  11   0   7        1.54       -8.96      9.12 o 
  13   0   7        3.14       35.68     18.41 o 
 -15   1   7       77.83       72.85      9.71 o 
 -14   1   7       50.11       70.03      8.82 o 
 -13   1   7       30.21       18.49      7.90 o 
 -12   1   7        0.10        0.69      8.64 o 
 -11   1   7      154.61      144.32      8.41 o 
 -10   1   7       12.30       17.38      4.69 o 
  -9   1   7        0.00        2.52      3.93 o 
  -8   1   7       14.81       10.78      4.02 o 
  -7   1   7      103.29       80.87      3.95 o 
  -6   1   7     1848.76     1902.08     30.37 o 
  -5   1   7      953.87      876.58     13.52 o 
  -4   1   7        5.20       18.59      2.74 o 
  -3   1   7     2767.46     3076.09     52.69 o 
  -2   1   7        0.79        0.69      1.87 o 
  -1   1   7        1.84       -1.77      1.89 o 
   0   1   7      404.59      411.29      9.97 o 
   1   1   7      338.02      371.96      8.16 o 
   2   1   7      312.30      338.68      5.54 o 
   3   1   7       82.09      104.13      3.26 o 
   4   1   7       90.99       98.40      4.15 o 
   5   1   7      344.82      333.30      7.29 o 
   6   1   7       55.74       51.94      3.69 o 
   7   1   7      362.80      349.99      8.26 o 
   8   1   7       33.36       34.31      4.40 o 
   9   1   7        3.06        3.66      5.12 o 
  10   1   7       14.79        7.27      6.70 o 
  11   1   7       68.22       88.32     13.04 o 
  12   1   7        0.94        9.71      7.08 o 
  13   1   7       64.02       86.23     14.44 o 
 -14   2   7       21.88       32.43      8.31 o 
 -13   2   7       11.61        5.85      7.36 o 
 -12   2   7       14.24       15.18      6.05 o 
 -11   2   7       62.50       71.55      7.79 o 
 -10   2   7      112.11       81.63      6.59 o 
  -9   2   7       48.94       65.32      5.67 o 
  -8   2   7      134.07      129.29      6.26 o 
  -7   2   7       19.11       21.67      4.06 o 
  -6   2   7      172.31      155.88      4.84 o 
  -5   2   7       59.16       81.44      3.77 o 
  -4   2   7      158.95      222.15      5.61 o 
  -3   2   7       17.30       22.41      2.41 o 
  -2   2   7      482.47      568.62     10.91 o 
  -1   2   7     1728.19     1513.24     23.52 o 
   0   2   7      298.24      226.28      6.84 o 
   1   2   7      642.97      611.98      8.84 o 
   2   2   7      173.75      201.86      6.63 o 
   3   2   7        8.25       12.42      4.75 o 
   4   2   7       29.60       19.84      3.85 o 
   5   2   7      140.18      131.70      5.82 o 
   6   2   7       95.20       93.43      5.65 o 
   7   2   7       14.81       12.75      4.71 o 
   8   2   7        7.57        7.53      5.19 o 
   9   2   7        9.06       -2.01      5.38 o 
  10   2   7        7.90        5.63     12.46 o 
  11   2   7       22.48       22.84      7.55 o 
  12   2   7       11.43       -1.63      8.36 o 
 -14   3   7       20.39       21.82      8.50 o 
 -13   3   7        2.04       10.13      7.57 o 
 -12   3   7       32.26       22.76      6.72 o 
 -11   3   7       85.22       81.41      9.06 o 
 -10   3   7      159.34      149.60      8.06 o 
  -9   3   7      111.72      117.41      8.63 o 
  -8   3   7       23.06       20.05      4.94 o 
  -7   3   7      437.20      368.15     15.09 o 
  -6   3   7      359.59      340.32      7.44 o 
  -5   3   7      672.84      613.15     10.65 o 
  -4   3   7      109.84      128.63      4.09 o 
  -3   3   7      363.78      299.96      8.07 o 
  -2   3   7      364.60      407.05      9.61 o 
  -1   3   7        4.01        7.93      4.42 o 
   0   3   7       12.26       16.06      3.73 o 
   1   3   7       91.35       79.64      3.54 o 
   2   3   7       57.96       61.37      4.24 o 
   3   3   7       88.85      110.60      5.80 o 
   4   3   7       34.91       26.34      4.26 o 
   5   3   7      152.52      146.23      8.11 o 
   6   3   7       76.42       73.68      6.05 o 
   7   3   7        8.83       10.71      5.62 o 
   8   3   7       10.41        3.31      5.67 o 
   9   3   7       35.02       25.93      7.53 o 
  10   3   7      148.72      144.16     10.12 o 
  11   3   7        0.98       -1.78      7.29 o 
 -12   4   7        1.66      -12.08      7.46 o 
 -11   4   7        5.14       -3.02      8.47 o 
 -10   4   7       76.69       82.17      8.94 o 
  -9   4   7        1.99        2.02      7.24 o 
  -8   4   7      105.70       78.67      8.80 o 
  -7   4   7      275.31      240.28     10.92 o 
  -6   4   7      342.38      338.09      9.29 o 
  -5   4   7      154.44      184.84      6.96 o 
  -4   4   7      446.99      464.23     15.29 o 
  -3   4   7        2.10        5.00      4.07 o 
  -2   4   7      778.34      689.37     14.14 o 
  -1   4   7      333.47      319.50      9.09 o 
   1   4   7      789.63      765.04     14.56 o 
   2   4   7      162.85      158.75     11.02 o 
   3   4   7       74.44       73.77      5.33 o 
   4   4   7       14.18       26.04      4.84 o 
   5   4   7       22.82       17.22      5.31 o 
   6   4   7      168.69      168.75      8.23 o 
   7   4   7       12.34       18.76      6.08 o 
   8   4   7        9.84       -1.51      6.86 o 
   9   4   7       33.59       30.74      7.80 o 
  10   4   7        0.24        5.22      7.74 o 
 -11   5   7       64.60       69.00      9.83 o 
 -10   5   7        5.80       10.42      8.04 o 
  -9   5   7       39.06       51.79      8.95 o 
  -8   5   7      141.51      184.10     14.52 o 
  -7   5   7       10.42        0.23      7.40 o 
  -6   5   7        2.83       -0.84      7.10 o 
  -5   5   7        0.89       -2.03      7.40 o 
  -4   5   7        7.32       -2.62      5.21 o 
  -3   5   7      133.33      152.48      7.86 o 
  -2   5   7      404.85      406.33     11.50 o 
  -1   5   7      465.29      398.14     11.41 o 
   0   5   7       17.82       20.41      5.70 o 
   1   5   7       56.62       58.52      7.87 o 
   2   5   7       43.04       42.16      7.66 o 
   3   5   7      167.68      175.09     10.63 o 
   4   5   7        1.71        0.80      7.11 o 
   5   5   7       27.71        8.86      7.23 o 
   6   5   7       18.56       16.66      6.26 o 
   7   5   7        0.01      -13.26      6.63 o 
   8   5   7        0.49       13.30      7.35 o 
   9   5   7       14.45       31.86      8.25 o 
  -9   6   7       44.55       20.04      8.83 o 
  -8   6   7        3.23        1.28      7.79 o 
  -7   6   7        0.06       -8.15      9.47 o 
  -6   6   7        1.81        5.68      7.70 o 
  -5   6   7        4.11       -6.84      7.44 o 
  -4   6   7       39.97       57.09      6.96 o 
  -3   6   7       97.51       98.29      7.92 o 
  -2   6   7       32.36       17.43      6.21 o 
  -1   6   7        2.03        0.73      7.05 o 
   0   6   7        4.70       -4.70      8.72 o 
   1   6   7      117.97       94.11      9.64 o 
   2   6   7       26.84       35.59      8.88 o 
   3   6   7       28.34       44.67      9.36 o 
   4   6   7       28.83       46.95      9.05 o 
   5   6   7        4.38        2.12      8.13 o 
   6   6   7        5.61        5.66     11.14 o 
   7   6   7       23.39       28.77     10.60 o 
  -5   7   7        3.43        6.65      9.05 o 
  -4   7   7        7.91       -9.05      7.11 o 
  -3   7   7       38.62       57.58      8.69 o 
  -2   7   7        3.38       -3.66      8.47 o 
  -1   7   7       11.82        7.79      8.06 o 
   0   7   7        9.54       11.47      8.27 o 
   1   7   7        3.83       13.41      8.61 o 
   2   7   7       16.31      -12.53     14.37 o 
   3   7   7        3.35       -8.31      8.59 o 
 -14   0   8      372.55      387.84     34.24 o 
 -12   0   8      171.31      133.65     13.18 o 
 -10   0   8        9.46        5.87      4.79 o 
  -8   0   8      150.72      149.14      7.43 o 
  -6   0   8      159.39      165.73      7.40 o 
  -2   0   8      274.88      201.66      7.67 o 
   0   0   8     1243.14     1171.18     27.22 o 
   2   0   8      325.85      251.86      8.21 o 
   4   0   8      252.09      255.50      8.89 o 
   6   0   8        6.34       11.35      5.06 o 
   8   0   8      187.71      190.38      9.67 o 
  10   0   8      541.02      524.55     38.84 o 
  12   0   8        0.66       -8.63     15.54 o 
 -15   1   8        4.90        1.99      8.06 o 
 -14   1   8      154.23      141.38     10.28 o 
 -13   1   8      122.43      134.29      9.70 o 
 -12   1   8      191.46      190.60     14.12 o 
 -11   1   8       42.76       42.03      5.90 o 
 -10   1   8        2.33       -6.16      4.69 o 
  -9   1   8        1.33        5.46      4.37 o 
  -8   1   8       33.11       32.94      3.14 o 
  -7   1   8      110.84      109.91      4.37 o 
  -6   1   8       78.27      118.47      4.60 o 
  -5   1   8       98.72       76.63      5.75 o 
  -4   1   8        1.94       14.37      2.95 o 
  -3   1   8     2532.73     2681.07     54.04 o 
  -2   1   8      265.37      194.45      6.35 o 
  -1   1   8       53.36       42.28      2.61 o 
   0   1   8      252.61      248.30      6.09 o 
   1   1   8       31.98       39.57      2.63 o 
   2   1   8      693.26      551.68      9.35 o 
   3   1   8      121.91      105.36      3.95 o 
   4   1   8      529.02      501.76     10.94 o 
   5   1   8      182.91      179.46      5.40 o 
   6   1   8        9.81       22.78      4.16 o 
   7   1   8       74.34       76.11      4.61 o 
   8   1   8       21.75       18.69      7.05 o 
   9   1   8       30.11       30.14      5.77 o 
  10   1   8        0.82        0.47      5.59 o 
  11   1   8        1.78       -3.83      6.67 o 
  12   1   8        7.87       10.59      8.87 o 
 -14   2   8        9.09       16.46      8.03 o 
 -13   2   8        6.78        4.62      7.27 o 
 -12   2   8       23.24       27.97      6.56 o 
 -11   2   8        2.44        1.58      6.54 o 
 -10   2   8       13.39        6.19      5.41 o 
  -9   2   8       59.93       63.38      5.95 o 
  -8   2   8      110.75      136.64      6.94 o 
  -7   2   8        6.75        2.93      3.56 o 
  -6   2   8       35.08       37.24      3.31 o 
  -5   2   8        0.28        0.68      2.75 o 
  -4   2   8      649.08      628.49     10.48 o 
  -3   2   8       53.53       27.87      4.56 o 
  -2   2   8     1836.59     1703.69     27.06 o 
  -1   2   8       91.61      121.05      5.48 o 
   0   2   8      899.01      801.76     12.45 o 
   1   2   8      276.67      311.77      8.35 o 
   2   2   8       78.01       76.73      4.51 o 
   3   2   8       19.50       13.06      4.29 o 
   4   2   8        0.97        3.30      3.59 o 
   5   2   8        0.66        3.08      3.91 o 
   6   2   8        8.04       11.71      4.51 o 
   7   2   8        8.18       12.00      5.11 o 
   8   2   8        0.10       -0.56      5.43 o 
   9   2   8      113.78      111.89      7.48 o 
  10   2   8       13.71        3.12      7.13 o 
  11   2   8        1.86       -1.89      7.43 o 
  12   2   8       17.85        1.25      7.66 o 
 -13   3   8        1.34       -0.54      6.47 o 
 -12   3   8       62.99       63.01      9.12 o 
 -11   3   8        1.58       -7.98      5.73 o 
 -10   3   8       15.03        6.55      5.98 o 
  -9   3   8       10.39       13.19      5.36 o 
  -8   3   8      460.60      420.41     10.97 o 
  -7   3   8      209.92      189.96      7.19 o 
  -6   3   8      156.00      148.00      5.01 o 
  -5   3   8      145.12      153.60      4.84 o 
  -4   3   8       18.80       32.77      4.05 o 
  -3   3   8        8.30       14.91      3.78 o 
  -2   3   8       40.46       33.80      3.98 o 
  -1   3   8      144.33      134.36      6.24 o 
   0   3   8      135.93      100.21      6.80 o 
   1   3   8      139.09      129.30      5.23 o 
   2   3   8      306.92      237.60      6.95 o 
   3   3   8      258.35      228.60      7.37 o 
   4   3   8      274.28      253.40      7.98 o 
   5   3   8      293.14      263.08     10.71 o 
   6   3   8       47.89       65.21      6.17 o 
   7   3   8        4.12        7.01      5.47 o 
   8   3   8       44.05       41.08      6.57 o 
   9   3   8        3.26        5.73      6.93 o 
  10   3   8       17.50       21.51      7.69 o 
  11   3   8        0.11        2.49      7.36 o 
 -12   4   8        1.21        0.45      7.67 o 
 -11   4   8        7.66       -3.43      7.36 o 
 -10   4   8        5.88      -14.18      7.09 o 
  -9   4   8        0.75       -7.36      7.20 o 
  -8   4   8      373.43      361.83     13.74 o 
  -7   4   8      250.39      227.97     24.75 o 
  -6   4   8       95.87      114.47      8.00 o 
  -5   4   8       76.74      103.47      6.00 o 
  -4   4   8      176.21      132.88      6.56 o 
  -3   4   8      128.68      124.31      6.36 o 
  -2   4   8      286.37      291.12      9.07 o 
  -1   4   8      171.69      189.62      8.77 o 
   0   4   8        0.26       -1.05      4.00 o 
   1   4   8     1225.70     1141.93     23.42 o 
   2   4   8      385.84      404.54      9.85 o 
   3   4   8       10.20       12.49      4.30 o 
   4   4   8      667.40      606.81     13.52 o 
   5   4   8      227.49      223.05      8.81 o 
   6   4   8       17.92        9.85      7.76 o 
   7   4   8        0.66        1.92      5.75 o 
   8   4   8        0.67        4.51      6.93 o 
   9   4   8        0.51       -5.67      7.07 o 
  10   4   8        0.92       -0.10      7.41 o 
 -11   5   8       20.92       13.44      8.60 o 
 -10   5   8       64.51       96.81      9.71 o 
  -9   5   8       43.61       25.97      8.17 o 
  -8   5   8       83.41       85.90      9.74 o 
  -7   5   8      278.48      310.17     13.30 o 
  -6   5   8       36.35       34.29      7.94 o 
  -5   5   8       96.21       84.20      6.49 o 
  -4   5   8       14.90        7.02      5.61 o 
  -3   5   8       94.34       87.93     11.35 o 
  -2   5   8        0.48       -7.37      5.44 o 
  -1   5   8       44.69       61.44      6.29 o 
   0   5   8      252.00      259.01     11.12 o 
   1   5   8       91.68       71.10      8.13 o 
   2   5   8       25.50       16.41      7.67 o 
   3   5   8       22.87       28.68      7.76 o 
   4   5   8       54.00       58.77      8.53 o 
   5   5   8        0.97       -8.77      6.95 o 
   6   5   8      151.05      165.34     10.55 o 
   7   5   8        1.82       12.34     14.44 o 
   8   5   8       24.65       21.38     13.27 o 
  -9   6   8        0.01       -3.15      8.21 o 
  -8   6   8       10.70        1.71     12.29 o 
  -7   6   8      109.87      137.97     10.76 o 
  -6   6   8        1.32        6.08      8.15 o 
  -5   6   8       98.46      124.06     10.02 o 
  -4   6   8       19.04       17.91      6.34 o 
  -3   6   8        1.63      -10.58      5.95 o 
  -2   6   8        2.56        2.69      6.11 o 
  -1   6   8       32.19       15.46      7.67 o 
   0   6   8       19.08       12.45     10.96 o 
   1   6   8       19.58       47.26     10.05 o 
   2   6   8       53.98       77.17      9.57 o 
   3   6   8        3.08        5.55      8.12 o 
   4   6   8       40.68       22.47      8.44 o 
   5   6   8        0.79       -3.15     11.62 o 
   6   6   8        8.50        1.27      9.72 o 
  -4   7   8        9.21       21.54      9.66 o 
  -3   7   8        0.15        1.02      7.89 o 
  -2   7   8        4.26        9.48      7.67 o 
  -1   7   8        0.31      -11.00      7.95 o 
   0   7   8       51.34       39.16      8.84 o 
   1   7   8        4.34       -2.18      8.11 o 
   2   7   8        6.93        6.97      9.08 o 
 -15   0   9       11.67        6.38     15.25 o 
 -13   0   9       71.59       87.18     12.53 o 
 -11   0   9     1366.55     1444.32     39.63 o 
  -9   0   9      838.28      792.60     19.11 o 
  -7   0   9       23.69       37.25      5.23 o 
  -5   0   9       63.70       47.42      5.75 o 
  -3   0   9     1314.90     1412.10     27.98 o 
  -1   0   9     3373.58     3633.42     65.91 o 
   3   0   9        3.00       -1.51      4.39 o 
   5   0   9       13.82       22.42     10.65 o 
   7   0   9      630.02      572.97     15.66 o 
   9   0   9        7.22       -0.63      7.85 o 
  11   0   9       24.94       20.26     10.32 o 
 -14   1   9       95.54       90.63     15.20 o 
 -13   1   9       90.47       76.50      8.60 o 
 -12   1   9       21.96       12.32      6.92 o 
 -11   1   9        5.32       -1.65      5.34 o 
 -10   1   9       12.46       19.85      5.33 o 
  -9   1   9        0.15       -2.56      4.58 o 
  -8   1   9       30.82       24.11      3.36 o 
  -7   1   9       16.48       26.53      3.48 o 
  -6   1   9       13.01       10.62      3.09 o 
  -5   1   9      380.31      461.70      8.92 o 
  -4   1   9      204.61      206.36      6.62 o 
  -3   1   9       44.13       37.96      3.67 o 
  -1   1   9        0.61        4.74      2.83 o 
   0   1   9     1251.95     1362.61     19.26 o 
   1   1   9     1051.96      957.51     14.46 o 
   2   1   9       58.73       58.00      3.37 o 
   3   1   9      151.11      126.83      4.22 o 
   4   1   9       63.66       64.03      3.48 o 
   5   1   9      107.75      103.63      4.54 o 
   6   1   9       14.07        9.92      4.39 o 
   7   1   9        8.39       10.50      5.07 o 
   8   1   9       23.90       18.92      5.71 o 
   9   1   9        2.03       -1.14      5.59 o 
  10   1   9       69.18       71.30      7.01 o 
  11   1   9        6.11       -2.32      6.68 o 
  12   1   9       72.15       67.91     13.84 o 
 -14   2   9        3.19        4.20      7.82 o 
 -13   2   9       41.03       40.52      7.98 o 
 -12   2   9        3.03        4.58      6.23 o 
 -11   2   9       18.72       14.05      6.31 o 
 -10   2   9       35.89       36.81      5.93 o 
  -9   2   9       88.94      103.76      6.48 o 
  -8   2   9       48.68       36.83      5.04 o 
  -7   2   9        8.14       10.83      3.10 o 
  -6   2   9       14.98       22.65      3.52 o 
  -5   2   9       51.67       45.12      3.43 o 
  -4   2   9       98.95      114.43      4.10 o 
  -3   2   9      115.37       94.27      4.69 o 
  -2   2   9      255.68      249.27      8.22 o 
  -1   2   9      346.20      393.00      7.61 o 
   0   2   9        6.54        7.45      2.96 o 
   1   2   9      728.38      638.39     10.57 o 
   2   2   9        0.01       -0.01      3.29 o 
   3   2   9      560.79      458.81     11.64 o 
   4   2   9       10.93       18.04      4.10 o 
   5   2   9       25.59       14.97      4.46 o 
   6   2   9       33.81       19.89      5.08 o 
   7   2   9      214.89      234.41      8.83 o 
   8   2   9      114.35       88.28      7.04 o 
   9   2   9       12.78       18.18      6.20 o 
  10   2   9        4.25        9.07      6.14 o 
  11   2   9        3.06       -1.56      7.07 o 
 -13   3   9        0.00        0.19      8.55 o 
 -12   3   9       27.71       23.26      7.65 o 
 -11   3   9       74.14       89.46      8.03 o 
 -10   3   9        7.72        8.60      5.94 o 
  -9   3   9        1.52        6.01      5.54 o 
  -8   3   9        1.64        4.91      4.86 o 
  -7   3   9        8.29       -1.71      4.04 o 
  -6   3   9      143.68      150.58      5.31 o 
  -5   3   9       81.28       96.71      3.86 o 
  -4   3   9       48.85       34.77      4.29 o 
  -3   3   9       92.62       74.16      5.00 o 
  -2   3   9        0.01        2.10      3.46 o 
  -1   3   9      111.15       85.06      4.91 o 
   0   3   9       16.40        8.02      3.65 o 
   1   3   9      506.87      450.53     11.70 o 
   2   3   9      133.34      141.90      5.78 o 
   3   3   9       13.33       12.69      4.11 o 
   4   3   9      282.40      286.03      8.12 o 
   5   3   9      147.66      145.31      7.91 o 
   6   3   9      140.11      154.82      8.12 o 
   7   3   9      302.93      273.72     10.61 o 
   8   3   9      160.89      162.26      8.58 o 
   9   3   9       80.27       84.31      9.41 o 
  10   3   9        1.64       -0.80      7.39 o 
  11   3   9        4.68        7.13      7.82 o 
 -12   4   9        6.56        3.22      8.14 o 
 -11   4   9        6.21       11.88      7.84 o 
 -10   4   9        8.86        7.31     10.05 o 
  -9   4   9       66.97       59.92      8.80 o 
  -8   4   9        8.54        6.23      7.35 o 
  -7   4   9      173.42      145.00      9.73 o 
  -6   4   9       64.23       59.27      7.61 o 
  -5   4   9     1413.89     1340.48     23.59 o 
  -4   4   9      178.62      166.52      7.23 o 
  -3   4   9      359.05      357.12     13.21 o 
  -2   4   9      366.40      350.22      9.92 o 
  -1   4   9       15.14       14.08      4.37 o 
   0   4   9      156.45      159.24      7.01 o 
   1   4   9      165.02      172.35      9.13 o 
   2   4   9       15.06       17.10      7.31 o 
   3   4   9       23.29       19.48      4.49 o 
   4   4   9      249.35      223.16      8.49 o 
   5   4   9       32.62       43.71      5.99 o 
   6   4   9       12.68       16.62      5.93 o 
   7   4   9       32.15       17.76      6.09 o 
   8   4   9       31.51       33.45      6.78 o 
   9   4   9       25.57       30.42      8.30 o 
  10   4   9        0.59        2.56      7.54 o 
 -11   5   9       39.89       42.47      9.40 o 
 -10   5   9      230.63      214.92     15.86 o 
  -9   5   9       74.41       63.39      9.15 o 
  -8   5   9       81.76       70.34      9.47 o 
  -7   5   9      142.44      170.27     14.78 o 
  -6   5   9        0.69        3.62      7.71 o 
  -5   5   9       81.65       74.04     11.14 o 
  -4   5   9      593.80      548.74     13.72 o 
  -3   5   9       48.16       62.74      6.69 o 
  -2   5   9      130.61      164.46      8.15 o 
  -1   5   9        9.19       11.33      6.55 o 
   0   5   9       43.33       30.40      8.55 o 
   1   5   9       10.02       12.58      7.55 o 
   2   5   9       39.01       45.09      7.78 o 
   3   5   9      165.57      133.14      9.63 o 
   4   5   9       28.85       38.24      8.26 o 
   5   5   9       72.88       97.70     10.18 o 
   6   5   9       16.73       10.04      7.61 o 
   7   5   9      120.60      121.00     15.64 o 
   8   5   9       17.17       18.30      9.69 o 
  -8   6   9        0.00        3.34      8.63 o 
  -7   6   9       15.21        0.69      8.21 o 
  -6   6   9        0.24       -7.98      7.94 o 
  -5   6   9        2.01       -2.20      7.92 o 
  -4   6   9        1.93       -1.29      5.52 o 
  -3   6   9        8.34        9.50      6.06 o 
  -2   6   9       67.46       76.50     10.96 o 
  -1   6   9       15.30       15.38      7.74 o 
   0   6   9       17.95       23.32      7.96 o 
   1   6   9        4.65        6.28      7.48 o 
   2   6   9        2.96        4.86      8.39 o 
   3   6   9        4.62       16.44      8.60 o 
   4   6   9       30.16       36.25      8.77 o 
   5   6   9        8.11        2.24      8.44 o 
   6   6   9       39.50       46.17     10.74 o 
  -3   7   9        2.70       13.65     13.33 o 
  -2   7   9       22.22       33.73      8.29 o 
  -1   7   9        0.94        3.32      8.00 o 
   0   7   9        0.43       -7.32      7.97 o 
   1   7   9        2.23        4.99      8.42 o 
 -14   0  10      431.11      460.18     50.93 o 
 -12   0  10       56.51       63.33     11.59 o 
 -10   0  10      184.57      209.31     15.82 o 
  -8   0  10      450.68      537.22     19.07 o 
  -6   0  10      207.21      219.96     14.10 o 
  -4   0  10      274.70      319.88     10.41 o 
  -2   0  10      487.59      496.65     13.23 o 
   0   0  10      262.29      269.98      9.39 o 
   2   0  10     1257.37     1317.27     37.46 o 
   4   0  10     1011.49      943.09     21.09 o 
   6   0  10      276.93      238.58     10.23 o 
   8   0  10       14.77       34.85      8.20 o 
  10   0  10      114.98      110.17     13.00 o 
 -14   1  10      114.98      125.73      9.69 o 
 -13   1  10       97.71      127.82     13.04 o 
 -12   1  10       78.37       87.62     10.01 o 
 -11   1  10      316.37      302.11     13.52 o 
 -10   1  10       17.77        8.56      5.32 o 
  -9   1  10      145.49      148.06     10.66 o 
  -8   1  10      636.55      655.42     11.92 o 
  -7   1  10       69.78       77.11      4.43 o 
  -6   1  10      210.04      201.38      6.05 o 
  -5   1  10      108.75      100.33      4.35 o 
  -4   1  10       33.23       19.10      3.32 o 
  -3   1  10       32.77       29.67      5.09 o 
  -2   1  10        3.19       12.44      3.33 o 
  -1   1  10      363.49      371.22      7.64 o 
   0   1  10      330.72      341.45      7.30 o 
   1   1  10      268.77      308.32      6.76 o 
   2   1  10      166.18      177.65      5.10 o 
   3   1  10      469.54      520.39      9.41 o 
   4   1  10      366.06      309.58      6.96 o 
   5   1  10       79.06       83.53      5.66 o 
   6   1  10       42.41       27.20      5.00 o 
   7   1  10       46.38       30.43      5.53 o 
   8   1  10       40.67       26.76      6.36 o 
   9   1  10        0.41        3.89      5.52 o 
  10   1  10      143.36      140.42      8.08 o 
  11   1  10        2.13       -2.86      7.24 o 
 -14   2  10       23.01       21.73      8.85 o 
 -13   2  10       44.32       37.04      8.09 o 
 -12   2  10       69.88       49.46      6.93 o 
 -11   2  10       23.51       25.58      6.39 o 
 -10   2  10       79.12      108.83      7.26 o 
  -9   2  10        2.01       -5.24      4.89 o 
  -8   2  10       22.96       37.07      6.12 o 
  -7   2  10        0.87        1.93      3.39 o 
  -6   2  10       14.98        6.90      3.15 o 
  -5   2  10      127.95      143.07      4.91 o 
  -4   2  10       18.66       16.69      3.69 o 
  -3   2  10       26.45       31.18      2.69 o 
  -2   2  10      218.46      240.13      7.11 o 
  -1   2  10      170.94      148.21      4.40 o 
   0   2  10      459.67      379.61      7.59 o 
   1   2  10       10.70       11.73      2.43 o 
   2   2  10        8.99       26.09      3.97 o 
   3   2  10       41.12       29.66      4.29 o 
   4   2  10      152.83      129.91      6.18 o 
   5   2  10        0.20        0.64      6.16 o 
   6   2  10        2.62       -1.69      4.79 o 
   7   2  10       12.44       11.65      5.75 o 
   8   2  10        9.89        8.94      5.83 o 
   9   2  10       45.95       52.11      6.49 o 
  10   2  10       91.40       97.71      9.04 o 
  11   2  10       78.39       71.17      8.88 o 
 -13   3  10      117.21      131.73     16.56 o 
 -12   3  10      127.78      124.46      9.98 o 
 -11   3  10      122.54      133.90     10.16 o 
 -10   3  10        5.93        4.48      7.71 o 
  -9   3  10        9.64        1.03      8.11 o 
  -8   3  10       75.95       77.84      8.22 o 
  -7   3  10       14.23       30.79      6.75 o 
  -6   3  10      125.68      124.31      6.28 o 
  -5   3  10      137.48      118.13      6.05 o 
  -4   3  10       70.18       79.63      5.56 o 
  -3   3  10      141.52      155.31      6.33 o 
  -2   3  10      313.14      266.42     10.76 o 
  -1   3  10       42.84       46.54      4.36 o 
   0   3  10       46.41       49.18      4.13 o 
   1   3  10      189.15      170.37      7.95 o 
   2   3  10       98.94      100.61      5.26 o 
   3   3  10      271.62      297.08      8.65 o 
   4   3  10      655.40      609.75     14.71 o 
   5   3  10        0.51       10.13      6.01 o 
   6   3  10       46.80       41.52      6.30 o 
   7   3  10       16.25       20.17      6.24 o 
   8   3  10        3.05        3.38      8.77 o 
   9   3  10        2.11        8.52      7.32 o 
  10   3  10       31.74       25.03      7.85 o 
 -12   4  10       12.81       12.51      8.40 o 
 -11   4  10        0.07        0.38      8.12 o 
 -10   4  10       35.53       23.31      8.19 o 
  -9   4  10        0.09       -1.26      7.47 o 
  -8   4  10      163.51      148.88     12.38 o 
  -7   4  10      201.82      212.82     13.70 o 
  -6   4  10        9.71       10.31      7.22 o 
  -5   4  10      115.22      130.29      7.07 o 
  -4   4  10      323.90      293.97      9.53 o 
  -3   4  10       67.10       79.79      6.02 o 
  -2   4  10      484.05      466.37     13.04 o 
  -1   4  10       36.12       23.48      5.01 o 
   0   4  10      145.16      139.43      8.42 o 
   1   4  10       11.96        8.35      6.02 o 
   2   4  10        1.38      -10.52      6.02 o 
   3   4  10      313.17      268.19     18.19 o 
   4   4  10       40.83       35.68      7.52 o 
   5   4  10       48.16       25.85      7.54 o 
   6   4  10       49.95       48.39      9.21 o 
   7   4  10        0.44        8.62      6.96 o 
   8   4  10       19.88       31.43      6.49 o 
   9   4  10       11.48       20.36      7.80 o 
 -10   5  10      104.67       96.89     10.62 o 
  -9   5  10       10.71        9.01      8.14 o 
  -8   5  10       47.82       59.05      9.35 o 
  -7   5  10      453.80      432.95     31.55 o 
  -6   5  10       19.17       11.53      8.26 o 
  -5   5  10      135.92      115.35      9.23 o 
  -4   5  10        2.86       -5.74      5.48 o 
  -3   5  10       28.33       20.46      9.30 o 
  -2   5  10      499.22      465.42     12.70 o 
  -1   5  10      310.44      286.05     13.95 o 
   0   5  10      249.12      266.09     18.60 o 
   1   5  10      308.77      336.57     13.27 o 
   2   5  10        0.77       -6.50      6.88 o 
   3   5  10       34.04       39.43      8.49 o 
   4   5  10        0.28       11.30      7.78 o 
   5   5  10        1.14       -5.76      7.46 o 
   6   5  10       37.28       14.38      8.21 o 
   7   5  10       43.77       74.21     11.15 o 
  -8   6  10       18.70        6.82      9.06 o 
  -7   6  10        0.06       -5.31      8.38 o 
  -6   6  10        8.71       24.80      8.45 o 
  -5   6  10        3.41      -18.00      9.86 o 
  -4   6  10        0.34       -0.54     10.80 o 
  -3   6  10       31.01       40.04      7.74 o 
  -2   6  10       85.00       83.20      8.91 o 
  -1   6  10      105.63       87.65      9.17 o 
   0   6  10       26.10       30.74     12.72 o 
   1   6  10       20.56       22.54      8.01 o 
   2   6  10       19.27        7.93      7.97 o 
   3   6  10        2.82       -7.24      7.65 o 
   4   6  10        8.42        8.51      8.02 o 
   5   6  10        0.22       -0.55     13.70 o 
 -13   0  11      427.05      424.63     20.93 o 
 -11   0  11     1219.55     1177.83     34.15 o 
  -9   0  11       18.23       16.49      5.98 o 
  -7   0  11        9.12       10.30      4.96 o 
  -5   0  11      190.92      162.24      8.94 o 
  -3   0  11       50.31       41.64      5.25 o 
  -1   0  11      300.93      254.79      9.25 o 
   1   0  11       35.43       29.68      6.92 o 
   3   0  11       11.22        2.83      4.44 o 
   5   0  11       36.04       39.14      7.46 o 
   7   0  11      475.00      459.39     19.71 o 
   9   0  11      109.30       85.53     12.37 o 
  11   0  11        0.63        1.01     10.65 o 
 -14   1  11       38.16       28.63      8.40 o 
 -13   1  11       31.48       23.69      7.66 o 
 -12   1  11        0.41       -5.78      6.88 o 
 -11   1  11      118.90      114.33      8.67 o 
 -10   1  11        5.70       11.10      5.42 o 
  -9   1  11      136.29      177.16     13.70 o 
  -8   1  11      717.67      765.63     13.46 o 
  -7   1  11       44.94       55.56      4.42 o 
  -6   1  11      307.16      309.25      7.54 o 
  -5   1  11      210.75      232.06      7.12 o 
  -4   1  11       24.21       19.62      3.90 o 
  -3   1  11        3.78        1.63      2.99 o 
  -2   1  11      151.57      130.57      4.68 o 
  -1   1  11       38.89       55.52      5.36 o 
   0   1  11      119.54      116.71      4.37 o 
   1   1  11       64.58       67.38      4.37 o 
   2   1  11      455.99      481.15      8.92 o 
   3   1  11        8.45        3.46      2.61 o 
   4   1  11       19.54       17.55      4.67 o 
   5   1  11      161.54      155.97      7.12 o 
   6   1  11       28.62       31.04      5.70 o 
   7   1  11       42.30       39.70      5.76 o 
   8   1  11       11.36        3.18      5.58 o 
   9   1  11       70.54       67.32      6.92 o 
  10   1  11        2.61       -6.01      7.56 o 
  11   1  11       35.11       34.22      8.19 o 
 -14   2  11        0.01        1.29      7.86 o 
 -13   2  11        1.12       13.22      7.58 o 
 -12   2  11       22.67       17.18      6.24 o 
 -11   2  11      256.61      253.04      9.99 o 
 -10   2  11      151.18      149.30      8.20 o 
  -9   2  11      682.01      666.51     14.69 o 
  -8   2  11       16.90       11.35      6.23 o 
  -7   2  11      109.73      143.01      5.51 o 
  -6   2  11      110.18       93.72      4.58 o 
  -5   2  11      299.29      319.79      8.56 o 
  -4   2  11       54.31       61.23      3.52 o 
  -3   2  11      143.62      146.06      6.93 o 
  -2   2  11       24.70       19.30      5.36 o 
  -1   2  11        0.34        5.58      2.89 o 
   0   2  11      100.20      104.58      4.20 o 
   2   2  11      206.70      190.60      6.80 o 
   3   2  11      199.45      201.03      7.17 o 
   4   2  11       81.45       93.74      7.49 o 
   5   2  11        0.02       -2.17      4.92 o 
   6   2  11      273.29      281.74      9.96 o 
   7   2  11      449.63      429.55     11.99 o 
   8   2  11       39.73       38.84      6.76 o 
   9   2  11       23.15       22.72      6.47 o 
  10   2  11       96.92       72.63      7.54 o 
 -13   3  11        0.62        5.06      9.59 o 
 -12   3  11      155.94      151.01     10.62 o 
 -11   3  11      164.25      161.51     16.61 o 
 -10   3  11      101.27       87.35      9.23 o 
  -9   3  11      132.04      130.93      9.62 o 
  -8   3  11       49.73       93.38     11.63 o 
  -7   3  11       87.56       82.82      8.09 o 
  -6   3  11       43.47       35.46      5.85 o 
  -5   3  11      120.90      131.23      6.79 o 
  -4   3  11      168.65      151.04      9.46 o 
  -3   3  11        0.00       -5.78      4.04 o 
  -2   3  11      621.67      615.73     13.04 o 
  -1   3  11      190.68      199.38      7.16 o 
   0   3  11       20.30       15.32      3.75 o 
   1   3  11      360.11      324.04     13.53 o 
   2   3  11      120.71      114.31      5.73 o 
   3   3  11      264.69      227.47      8.01 o 
   4   3  11       41.20       24.43      5.05 o 
   5   3  11       49.21       57.30      6.99 o 
   6   3  11      502.37      491.97     13.00 o 
   7   3  11      146.90      164.52     13.00 o 
   8   3  11       11.28       10.44      6.03 o 
   9   3  11        2.16        5.34      6.89 o 
  10   3  11        1.89        3.95      7.42 o 
 -12   4  11        0.03        0.95      8.09 o 
 -11   4  11        4.07       13.55      8.19 o 
 -10   4  11       15.03        4.55      7.93 o 
  -9   4  11       16.15        0.38     10.88 o 
  -8   4  11       58.64       55.91     11.54 o 
  -7   4  11      284.27      291.20     15.21 o 
  -6   4  11       53.38       60.41     10.71 o 
  -5   4  11      375.41      348.03     10.79 o 
  -4   4  11      623.41      641.07     19.70 o 
  -3   4  11       94.52      117.14      9.46 o 
  -2   4  11       35.24       43.36      5.67 o 
  -1   4  11       66.34       46.61      6.73 o 
   0   4  11       51.52       54.49      7.08 o 
   1   4  11       42.61       40.40      9.50 o 
   2   4  11        2.72        0.73      6.52 o 
   3   4  11        6.56       15.03      9.22 o 
   4   4  11       81.19       81.29      8.47 o 
   5   4  11       21.13       13.61      7.07 o 
   6   4  11        3.89       10.62      7.25 o 
   7   4  11        1.60        3.22      7.22 o 
   8   4  11        4.68        1.20      7.37 o 
 -10   5  11       17.07        9.68      8.59 o 
  -9   5  11        3.59      -10.34      8.97 o 
  -8   5  11       14.48       17.14      8.66 o 
  -7   5  11        9.89       15.55      8.72 o 
  -6   5  11       26.64       30.91      8.58 o 
  -5   5  11        0.00       12.65      8.45 o 
  -4   5  11       27.57       21.95      6.06 o 
  -3   5  11       38.62       51.25      8.00 o 
  -2   5  11      115.86       86.58      8.35 o 
  -1   5  11       31.13       36.79      7.77 o 
   0   5  11        0.01        8.38      7.52 o 
   1   5  11      156.12      161.34     10.33 o 
   2   5  11       41.72       38.44      8.46 o 
   3   5  11       93.62      103.77      9.66 o 
   4   5  11       28.32        7.34      9.47 o 
   5   5  11        0.36        1.06      7.69 o 
   6   5  11       70.57       82.78      9.71 o 
   7   5  11        3.73       13.91      8.27 o 
  -7   6  11       17.09       12.50      9.01 o 
  -6   6  11        0.03       -8.36      7.96 o 
  -5   6  11       25.52        1.99      8.05 o 
  -4   6  11        4.90        8.86     12.29 o 
  -3   6  11        0.21        0.58      7.28 o 
  -2   6  11       68.26       63.74      8.68 o 
  -1   6  11       31.07       48.67     16.03 o 
   0   6  11       15.31       16.45      9.47 o 
   1   6  11      139.09      111.03     10.30 o 
   2   6  11      113.67      133.49     10.54 o 
   3   6  11       89.55      111.97     10.24 o 
   4   6  11       21.86       27.80      9.97 o 
 -14   0  12       62.46       57.03     12.59 o 
 -12   0  12      254.87      254.16     41.14 o 
 -10   0  12      553.62      545.82     20.70 o 
  -8   0  12      222.96      229.78     10.36 o 
  -6   0  12       20.29       19.01      6.79 o 
  -4   0  12        0.18        1.26      4.86 o 
  -2   0  12       15.44       15.63      4.65 o 
   0   0  12       37.96       27.00      5.03 o 
   2   0  12        0.04        4.06      4.44 o 
   4   0  12      301.67      297.52     13.29 o 
   6   0  12      122.46       89.70     11.14 o 
   8   0  12       31.93       21.58     10.58 o 
  10   0  12       11.62        7.11     16.11 o 
 -14   1  12       16.30       16.11      8.18 o 
 -13   1  12       54.86       73.27      8.62 o 
 -12   1  12        4.07       -2.67      6.88 o 
 -11   1  12      159.94      155.82      9.46 o 
 -10   1  12      168.40      162.22      9.56 o 
  -9   1  12       52.93       53.92      6.04 o 
  -8   1  12      885.46      850.11     14.77 o 
  -7   1  12       10.54       10.45      3.89 o 
  -6   1  12        3.53       -3.51      3.41 o 
  -5   1  12      557.07      591.38     10.98 o 
  -4   1  12      170.12      160.16      6.55 o 
  -3   1  12      135.72      144.98      5.03 o 
  -2   1  12      138.09      127.86      6.11 o 
  -1   1  12       46.40       59.87      3.93 o 
   0   1  12      101.31       99.25      4.34 o 
   1   1  12        2.08        1.63      3.06 o 
   2   1  12       36.38       40.69      3.50 o 
   3   1  12       62.77       54.40      3.82 o 
   4   1  12       15.50       14.24      5.60 o 
   5   1  12      165.53      180.71      7.72 o 
   6   1  12       12.29       -2.83      5.48 o 
   7   1  12       18.14        7.84      5.87 o 
   8   1  12       22.83       30.30      7.06 o 
   9   1  12       27.79       19.69      7.15 o 
  10   1  12      141.71      159.39     10.68 o 
 -13   2  12       95.17       95.32     11.29 o 
 -12   2  12       93.34      100.16      9.22 o 
 -11   2  12       49.78       50.67      6.91 o 
 -10   2  12        6.65        5.20      6.38 o 
  -9   2  12      122.70      137.99      8.51 o 
  -8   2  12        0.31        6.29      4.84 o 
  -7   2  12       60.70       66.83      4.73 o 
  -6   2  12     1554.89     1618.43     23.69 o 
  -5   2  12       83.04       83.25      5.48 o 
  -4   2  12       70.47       67.45      3.80 o 
  -3   2  12      415.66      364.19     12.74 o 
  -2   2  12       14.47       10.70      3.88 o 
  -1   2  12       10.55        8.31      3.39 o 
   0   2  12      103.74       99.84      4.31 o 
   1   2  12      408.70      386.08      8.10 o 
   2   2  12       35.33       44.00      5.32 o 
   3   2  12        6.36        7.25      4.59 o 
   4   2  12        1.76        3.12      4.86 o 
   5   2  12      284.74      278.15      9.43 o 
   6   2  12        1.21       -1.10      5.67 o 
   7   2  12        6.85       12.77      6.21 o 
   8   2  12       14.56       17.38      6.61 o 
   9   2  12      238.24      288.89     10.82 o 
  10   2  12      135.26      153.28     14.51 o 
 -13   3  12       70.19       76.59     13.95 o 
 -12   3  12      307.07      321.64     14.00 o 
 -11   3  12       40.25       34.85      8.45 o 
 -10   3  12        2.13       -5.92      7.61 o 
  -9   3  12       37.97       53.63      8.55 o 
  -8   3  12        8.04       12.34      7.31 o 
  -7   3  12       73.09       58.16      7.75 o 
  -6   3  12        7.35        1.91      4.69 o 
  -5   3  12       51.70       34.26      5.51 o 
  -4   3  12      468.57      435.50     12.53 o 
  -3   3  12        7.33       -8.56      4.83 o 
  -2   3  12      663.67      654.21     13.85 o 
  -1   3  12      537.46      553.29     12.38 o 
   0   3  12      149.22      156.59      9.99 o 
   1   3  12      175.27      162.37      8.56 o 
   2   3  12       97.26       89.54     12.38 o 
   3   3  12       14.34       16.18      4.87 o 
   4   3  12       33.41       35.55      5.66 o 
   5   3  12      102.20       87.75      6.64 o 
   6   3  12      129.66      131.21      7.97 o 
   7   3  12       16.52       23.18      6.20 o 
   8   3  12       34.80       46.81      7.90 o 
   9   3  12       91.50       78.70      7.66 o 
 -11   4  12       94.43       86.93      9.81 o 
 -10   4  12        1.99        6.58      7.76 o 
  -9   4  12       50.18       49.88     15.09 o 
  -8   4  12       36.72       47.14      8.85 o 
  -7   4  12        8.93       10.83      7.58 o 
  -6   4  12       35.91       28.70      8.33 o 
  -5   4  12      178.65      172.41      9.42 o 
  -4   4  12      109.21       89.86      9.26 o 
  -3   4  12       99.69       91.00      6.67 o 
  -2   4  12       51.05       29.92      6.73 o 
  -1   4  12      101.10      106.44      8.49 o 
   0   4  12       47.88       50.50      7.25 o 
   1   4  12        0.64        2.19      6.94 o 
   2   4  12        0.40        3.03      6.97 o 
   3   4  12       31.30       42.20      8.55 o 
   4   4  12      126.42      123.85      9.60 o 
   5   4  12       12.69       16.56      7.45 o 
   6   4  12       80.22       70.29     11.71 o 
   8   4  12        9.59       15.58      7.74 o 
 -10   5  12       39.71       36.92      9.75 o 
  -9   5  12        2.45        2.39      8.53 o 
  -8   5  12       27.76       31.79      9.12 o 
  -7   5  12       19.74       23.68      8.78 o 
  -6   5  12       61.22       49.95      9.10 o 
  -5   5  12       51.88       64.76      9.39 o 
  -4   5  12        6.05        4.71      9.16 o 
  -3   5  12        0.03       -5.33      6.60 o 
  -2   5  12        0.56       -1.28      8.59 o 
  -1   5  12       46.24       57.55      9.39 o 
   0   5  12      130.78      152.82     12.46 o 
   1   5  12       79.49       66.23      8.68 o 
   2   5  12        6.61       -9.46      8.47 o 
   3   5  12        1.34        7.68      7.67 o 
   4   5  12        1.49        3.15      7.47 o 
   5   5  12        1.97        1.21      7.73 o 
   6   5  12        2.08        7.81      7.81 o 
  -7   6  12        0.30       -1.48      8.63 o 
  -6   6  12        0.52       -8.73      8.27 o 
  -5   6  12        0.37       -0.82     10.49 o 
  -4   6  12       28.12       38.37     11.04 o 
  -3   6  12        0.27        2.48      6.73 o 
  -2   6  12       52.22       44.62      8.50 o 
  -1   6  12       37.23       33.07      8.35 o 
   0   6  12       21.49       24.03      8.31 o 
   1   6  12      189.10      191.98     11.67 o 
   2   6  12       36.85       54.53      9.55 o 
   3   6  12       15.40       -7.22      8.13 o 
 -13   0  13       16.44       39.19     11.80 o 
 -11   0  13        1.29       -5.23      9.33 o 
  -9   0  13      100.63      118.50      8.69 o 
  -7   0  13        3.99        2.45      5.53 o 
  -5   0  13        0.57       -0.17      5.09 o 
  -3   0  13       50.07       39.41      5.63 o 
  -1   0  13        0.01        3.34      4.46 o 
   1   0  13      322.33      291.31     10.15 o 
   3   0  13       20.63        9.95      5.21 o 
   5   0  13        8.88        6.99      8.74 o 
   7   0  13       82.30       94.60     20.72 o 
   9   0  13       10.86       17.34     11.31 o 
 -14   1  13       28.32       18.14      8.32 o 
 -13   1  13       51.33       58.95     10.46 o 
 -12   1  13        9.66        5.99      7.07 o 
 -11   1  13       22.67       26.43      7.03 o 
 -10   1  13       41.01       47.20      6.39 o 
  -9   1  13      672.59      634.39     14.26 o 
  -8   1  13       43.17       34.16      4.69 o 
  -7   1  13      636.73      601.12     11.80 o 
  -6   1  13      149.00      152.15      5.90 o 
  -5   1  13      110.59      127.99      6.86 o 
  -4   1  13        7.41        8.32      5.53 o 
  -3   1  13      333.88      304.24      7.36 o 
  -2   1  13       20.28       14.26      3.38 o 
  -1   1  13       14.76       14.75      3.36 o 
   0   1  13        0.03        0.16      3.10 o 
   1   1  13       11.91        5.65      3.22 o 
   2   1  13       48.30       53.97      4.09 o 
   3   1  13      114.57      109.06      6.32 o 
   4   1  13       33.34       28.13      5.35 o 
   5   1  13        9.90        4.34      5.29 o 
   6   1  13        2.87        0.77      6.25 o 
   7   1  13       81.94       93.10      8.52 o 
   8   1  13        3.73        2.93      7.04 o 
   9   1  13      163.18      172.06     10.77 o 
  10   1  13        5.71        3.29      7.89 o 
 -13   2  13       22.64       13.37      9.48 o 
 -12   2  13       27.58       19.21      9.52 o 
 -11   2  13       10.48       -0.35      7.47 o 
 -10   2  13      434.95      425.99     14.41 o 
  -9   2  13      327.06      378.24     13.53 o 
  -8   2  13      860.99      905.90     26.08 o 
  -7   2  13       18.38       26.24      5.96 o 
  -6   2  13      260.01      293.30     11.72 o 
  -5   2  13      286.21      274.41     10.12 o 
  -4   2  13       14.95       12.83      4.53 o 
  -3   2  13      422.41      463.14     12.77 o 
  -2   2  13      615.75      601.28     10.86 o 
  -1   2  13      497.89      406.12      8.51 o 
   0   2  13      236.21      234.71      6.40 o 
   1   2  13      533.48      556.01     12.38 o 
   2   2  13      217.66      220.27      9.24 o 
   3   2  13      309.90      289.97      9.84 o 
   4   2  13      196.95      180.12      8.05 o 
   5   2  13       20.34       22.72      6.16 o 
   6   2  13        4.08        7.91      6.15 o 
   7   2  13       17.93       18.56      6.44 o 
   8   2  13      209.19      226.14     16.92 o 
   9   2  13       17.80       27.95      7.88 o 
 -12   3  13        6.56       21.46      8.25 o 
 -11   3  13        9.18        0.12      7.47 o 
 -10   3  13       64.79       85.94      9.67 o 
  -9   3  13       40.73       55.24      8.91 o 
  -8   3  13       76.10       53.57      8.11 o 
  -7   3  13        9.14       14.04      8.32 o 
  -6   3  13      174.81      169.21      7.72 o 
  -5   3  13       78.75       60.63      7.06 o 
  -4   3  13      245.95      241.27      9.97 o 
  -3   3  13      613.17      608.72     13.64 o 
  -2   3  13      195.27      164.94      8.45 o 
  -1   3  13      110.14      100.83      7.89 o 
   0   3  13       62.38       32.65      6.63 o 
   1   3  13      142.94      118.91      8.44 o 
   2   3  13      110.88      127.25      8.72 o 
   3   3  13        8.66        5.45      6.53 o 
   4   3  13       25.89       13.94      7.37 o 
   5   3  13       81.28       76.09      7.01 o 
   6   3  13       11.33       29.92      6.30 o 
   7   3  13       12.48        2.19      6.35 o 
   8   3  13       78.06       79.91      7.69 o 
 -11   4  13        4.81       -5.27      9.19 o 
 -10   4  13        7.83       11.95      8.40 o 
  -9   4  13       53.02       29.55     10.55 o 
  -8   4  13        2.21        8.91      8.16 o 
  -7   4  13        1.25       13.02      8.15 o 
  -6   4  13       48.48       62.34      9.22 o 
  -5   4  13       24.72       21.45      6.81 o 
  -4   4  13        0.14       -2.79      5.29 o 
  -3   4  13       54.02       39.70      6.04 o 
  -2   4  13       83.66       77.44      7.87 o 
  -1   4  13        4.03        5.09      6.68 o 
   0   4  13        4.62        5.39      7.05 o 
   1   4  13        0.76       -3.30      6.68 o 
   2   4  13        7.51        0.54      6.92 o 
   3   4  13        5.41        3.93      8.69 o 
   4   4  13        4.94       -8.56     12.11 o 
   5   4  13       17.05       11.49      7.54 o 
   6   4  13        2.61        5.71      7.70 o 
   7   4  13       28.27       28.75      8.64 o 
  -9   5  13        4.62       19.84      9.07 o 
  -8   5  13       22.10       11.48      8.30 o 
  -7   5  13        0.07      -15.96      7.98 o 
  -6   5  13        1.97        6.12      7.26 o 
  -5   5  13        0.17        0.61      7.87 o 
  -4   5  13       32.66       26.62      7.97 o 
  -3   5  13        0.07        0.70      6.92 o 
  -2   5  13       21.19        6.52      7.03 o 
  -1   5  13       32.78       60.79      8.64 o 
   0   5  13        7.59       10.91      7.34 o 
   1   5  13       15.37       20.43      7.48 o 
   2   5  13        7.05        8.33      7.71 o 
   3   5  13       66.17       57.72      9.07 o 
   4   5  13        6.32       -4.29      7.46 o 
   5   5  13        0.03       -0.54      7.84 o 
  -6   6  13        5.74       -6.85      9.91 o 
  -5   6  13        6.34        3.34     11.64 o 
  -4   6  13        5.26        4.51     10.37 o 
  -3   6  13        2.76      -12.54     13.95 o 
  -2   6  13        5.83       -1.86      7.43 o 
  -1   6  13       41.15       56.80      8.73 o 
   0   6  13        0.01        0.22      7.47 o 
   1   6  13       10.45       32.24      8.31 o 
   2   6  13       40.29       32.64      8.91 o 
 -12   0  14       19.51       21.87     10.17 o 
 -10   0  14      451.25      439.69     19.07 o 
  -8   0  14       42.98       49.37     16.79 o 
  -6   0  14      505.67      470.14     15.05 o 
  -4   0  14      921.99      800.35     20.19 o 
  -2   0  14      248.72      255.65     10.09 o 
   0   0  14      330.39      338.27     20.46 o 
   2   0  14        0.03        7.59      5.27 o 
   4   0  14       32.40       28.04      9.74 o 
   6   0  14      134.90      120.27     12.21 o 
   8   0  14       49.40       36.86     14.39 o 
 -13   1  14        0.25       -4.29     10.96 o 
 -12   1  14       49.47       33.95      7.89 o 
 -11   1  14       32.41       26.12     10.12 o 
 -10   1  14        0.01       -9.81      5.46 o 
  -9   1  14       56.40       50.99      9.24 o 
  -8   1  14       22.91       34.11      5.25 o 
  -7   1  14      463.03      499.60     10.83 o 
  -6   1  14     1330.88     1390.92     21.21 o 
  -5   1  14      213.04      250.15      7.95 o 
  -4   1  14      396.35      375.98     11.44 o 
  -3   1  14      159.01      156.83      5.73 o 
  -2   1  14        0.22       -1.51      3.37 o 
  -1   1  14       10.60        9.13      3.56 o 
   0   1  14        7.59       10.13      3.60 o 
   1   1  14      206.33      219.23      6.57 o 
   2   1  14        2.13       -0.46      5.69 o 
   3   1  14       42.29       66.49     10.05 o 
   4   1  14      421.04      413.38     13.44 o 
   5   1  14        3.23        3.18      5.54 o 
   6   1  14      172.83      153.64      8.19 o 
   7   1  14        6.33        4.35      6.80 o 
   8   1  14        1.62       -6.00     10.88 o 
   9   1  14        0.81        2.31      7.95 o 
 -13   2  14       33.96       31.29      9.96 o 
 -12   2  14       31.20        9.16      9.25 o 
 -11   2  14       46.36       22.15      7.55 o 
 -10   2  14       57.65       78.69      9.20 o 
  -9   2  14       28.76       18.46      8.15 o 
  -8   2  14      139.52      126.50      9.32 o 
  -7   2  14      243.15      247.34     12.94 o 
  -6   2  14        0.10        7.01      5.17 o 
  -5   2  14     1192.11     1139.98     20.77 o 
  -4   2  14       26.42       41.03      5.38 o 
  -3   2  14       75.43       72.94      5.91 o 
  -2   2  14        0.87        2.28      4.57 o 
  -1   2  14      106.99       86.21      4.56 o 
   0   2  14       83.11       80.53      7.27 o 
   1   2  14      535.78      512.63     19.61 o 
   2   2  14      195.33      171.10      7.41 o 
   3   2  14       56.70       65.74      6.31 o 
   4   2  14      153.94      165.24      7.90 o 
   5   2  14      114.16      122.02      7.72 o 
   6   2  14        2.06       -3.68      6.05 o 
   7   2  14        3.16        1.50      6.37 o 
   8   2  14        0.88       11.89      7.45 o 
   9   2  14        2.02       -5.93      7.62 o 
 -12   3  14       10.97        2.83      8.22 o 
 -11   3  14       75.26       95.63     11.79 o 
 -10   3  14       89.22      106.36     12.54 o 
  -9   3  14       76.89       75.42      9.33 o 
  -8   3  14        0.31      -11.62      7.12 o 
  -7   3  14        7.87        7.18      7.07 o 
  -6   3  14        8.92        7.07      5.47 o 
  -5   3  14      136.31      151.83      7.84 o 
  -4   3  14       17.99       15.68      5.54 o 
  -3   3  14      549.70      573.20     14.67 o 
  -2   3  14      248.82      228.66      8.56 o 
  -1   3  14      235.67      206.73     10.32 o 
   0   3  14      539.62      498.64     15.03 o 
   1   3  14       27.29       13.26      6.91 o 
   2   3  14        0.64        2.41      6.48 o 
   3   3  14        1.76       -1.96      6.91 o 
   4   3  14        4.78       -9.03      6.78 o 
   5   3  14        4.10        2.06      7.17 o 
   6   3  14       17.09       20.62      7.78 o 
   7   3  14       76.20       64.42      8.93 o 
   8   3  14       26.97       17.58      8.34 o 
 -11   4  14       14.71       28.37      9.63 o 
 -10   4  14       29.85       41.07      9.55 o 
  -9   4  14       57.15       86.79      9.94 o 
  -8   4  14        2.07        6.29      7.93 o 
  -7   4  14       35.90       48.52      8.88 o 
  -6   4  14        1.07       -0.08      7.53 o 
  -5   4  14       77.15       69.66     11.45 o 
  -4   4  14       15.19       17.12      6.02 o 
  -3   4  14      101.00      122.69     11.96 o 
  -2   4  14       13.14        1.08      6.93 o 
  -1   4  14       87.75       95.03      9.14 o 
   0   4  14       30.99       33.78      7.81 o 
   1   4  14       12.00        8.88      7.11 o 
   2   4  14       44.77       53.98      8.32 o 
   3   4  14        5.11        0.55      7.35 o 
   4   4  14       15.36       11.54      7.47 o 
   5   4  14        0.80       -4.50      7.53 o 
   6   4  14       16.70       36.23      8.80 o 
  -8   5  14       65.92       71.66      9.95 o 
  -7   5  14       16.59       26.74      9.13 o 
  -6   5  14       45.84       64.71      9.76 o 
  -5   5  14        0.01       -2.15     10.15 o 
  -4   5  14        3.08       -8.56      6.82 o 
  -3   5  14        2.07       -2.85      7.64 o 
  -2   5  14        1.19       -1.06      6.93 o 
  -1   5  14       15.73       28.00      7.66 o 
   0   5  14        7.09       -0.82     11.72 o 
   1   5  14       17.89       25.74      8.21 o 
   2   5  14       64.97       89.89      9.32 o 
   3   5  14        2.21        6.43      7.90 o 
   4   5  14        0.03       -0.02      8.11 o 
  -4   6  14       16.84       30.61     11.51 o 
  -3   6  14       33.19       73.77     12.79 o 
  -2   6  14       38.10       49.62      8.72 o 
  -1   6  14       20.50       34.24     12.96 o 
   0   6  14       35.60       54.19      9.49 o 
 -13   0  15        7.62       20.29     11.14 o 
 -11   0  15        8.23        6.45      9.74 o 
  -9   0  15       26.42       26.75      9.97 o 
  -7   0  15       47.16       58.05      7.34 o 
  -5   0  15       71.03       87.73      7.39 o 
  -3   0  15     1496.73     1518.25     31.92 o 
  -1   0  15     1185.81     1119.38     37.12 o 
   1   0  15      124.18      120.41     14.41 o 
   3   0  15        0.33      -11.41      5.71 o 
   5   0  15       30.46       43.55     10.93 o 
   7   0  15      114.47      124.21     13.41 o 
   9   0  15      153.87      142.42     28.48 o 
 -13   1  15        0.16       -0.73      8.93 o 
 -12   1  15        5.57       12.81      7.23 o 
 -11   1  15        3.09       -4.24      6.65 o 
 -10   1  15        6.85       -6.81      5.64 o 
  -9   1  15       54.30       60.59      6.55 o 
  -8   1  15        3.33        4.99      4.66 o 
  -7   1  15      728.48      739.50     13.91 o 
  -6   1  15        1.12        2.80      5.10 o 
  -5   1  15        9.30       -0.26      4.08 o 
  -4   1  15      355.98      348.55      9.40 o 
  -3   1  15      171.13      203.22      6.69 o 
  -2   1  15      537.52      514.71     13.25 o 
  -1   1  15       30.16       38.96      4.37 o 
   0   1  15       91.77       92.51      5.14 o 
   1   1  15      331.85      324.35     11.12 o 
   2   1  15       74.13       74.42      6.32 o 
   3   1  15      302.23      299.66      9.94 o 
   4   1  15      264.51      291.15      9.83 o 
   5   1  15        6.18        1.53      5.76 o 
   6   1  15       69.81       91.71      8.87 o 
   7   1  15      207.23      210.66     11.88 o 
   8   1  15        0.22       -0.90      7.70 o 
 -12   2  15        7.25        7.89     12.17 o 
 -11   2  15        0.27       -4.77      7.18 o 
 -10   2  15        2.70       12.41      7.45 o 
  -9   2  15      177.28      159.89     10.47 o 
  -8   2  15       55.30       43.11      7.76 o 
  -7   2  15       70.72      101.34      7.04 o 
  -6   2  15      316.98      284.20      9.90 o 
  -5   2  15      126.12      105.61      7.45 o 
  -4   2  15        6.69        5.30      6.00 o 
  -3   2  15      287.49      282.04      9.26 o 
  -2   2  15      139.62      122.82      6.96 o 
  -1   2  15        6.54       18.21      5.08 o 
   0   2  15       16.16       10.09      6.09 o 
   1   2  15      200.80      174.35      9.90 o 
   2   2  15       80.13       81.23      7.49 o 
   3   2  15      118.82      146.66     10.64 o 
   4   2  15       67.66       64.31      6.65 o 
   5   2  15       19.47       12.01      6.08 o 
   6   2  15       27.93       22.60      6.40 o 
   7   2  15        0.00        6.20      6.93 o 
   8   2  15       10.39        1.74      7.41 o 
 -11   3  15       46.91       64.50      9.63 o 
 -10   3  15        0.11       -0.13      7.69 o 
  -9   3  15        2.56       -4.84      7.70 o 
  -8   3  15       56.39       42.39     11.05 o 
  -7   3  15        2.64       -0.99      7.25 o 
  -6   3  15        1.49       -8.84      5.37 o 
  -5   3  15      129.55      139.67      8.06 o 
  -4   3  15       77.22       72.38      6.77 o 
  -3   3  15       40.25       51.34     11.20 o 
  -2   3  15      582.76      543.89     18.85 o 
  -1   3  15      187.14      195.02     10.07 o 
   0   3  15       75.26       95.23      9.18 o 
   1   3  15       53.13       57.70      8.08 o 
   2   3  15       14.86       11.86      7.44 o 
   3   3  15       24.52        0.50     10.71 o 
   4   3  15        0.16       -3.49      7.07 o 
   5   3  15        2.53        4.28      7.63 o 
   6   3  15        5.50        1.41      7.74 o 
   7   3  15       11.63       16.00     15.28 o 
 -10   4  15       10.09       -4.05      8.60 o 
  -9   4  15        5.33       13.41      8.71 o 
  -8   4  15       43.07       64.77      9.25 o 
  -7   4  15        1.31      -10.54      7.71 o 
  -6   4  15        3.50        6.95      8.27 o 
  -5   4  15       15.91        0.50      6.39 o 
  -4   4  15        0.92        1.41      7.16 o 
  -3   4  15        0.01       -1.92     11.96 o 
  -2   4  15        0.43      -10.14      6.97 o 
  -1   4  15       28.32       32.55      7.98 o 
   0   4  15      373.10      396.03     18.15 o 
   1   4  15        3.32        9.97      9.88 o 
   2   4  15       97.79       80.24      9.02 o 
   3   4  15       81.07       75.28      9.07 o 
   4   4  15       23.48       27.93      8.29 o 
   5   4  15       55.28       54.56      8.78 o 
   6   4  15        0.02        5.97      8.28 o 
  -8   5  15        3.18       21.06      9.14 o 
  -7   5  15       68.14       95.58     10.33 o 
  -6   5  15       12.01       13.10     10.47 o 
  -5   5  15       12.10        6.37     10.33 o 
  -4   5  15       19.52       23.18      8.55 o 
  -3   5  15        2.87      -10.35      6.80 o 
  -2   5  15        0.86        0.03      7.45 o 
  -1   5  15       20.20       18.36      7.80 o 
   0   5  15       51.61       59.18      9.11 o 
   1   5  15        4.73        0.70      7.44 o 
   2   5  15        0.00        0.84      7.58 o 
   3   5  15       34.39       50.26      8.75 o 
 -12   0  16       29.60       20.21     10.64 o 
 -10   0  16       16.15       20.67     10.15 o 
  -8   0  16       49.51       52.47     12.72 o 
  -6   0  16      191.89      206.63     13.28 o 
  -4   0  16     1656.83     1603.84     45.06 o 
  -2   0  16        3.05       14.65      6.32 o 
   0   0  16      358.64      408.17     15.15 o 
   2   0  16      484.31      516.77     15.56 o 
   4   0  16      339.50      371.36     19.07 o 
   6   0  16      479.27      503.64     22.37 o 
   8   0  16       46.15       46.90     11.80 o 
 -12   1  16        1.72       -7.33      8.02 o 
 -11   1  16        1.62        7.46      8.27 o 
 -10   1  16       11.60        0.68      6.96 o 
  -9   1  16        6.49       -2.89     11.05 o 
  -8   1  16       19.55       27.15      6.36 o 
  -7   1  16        1.88       -1.59      4.32 o 
  -6   1  16        2.52        0.98      4.28 o 
  -5   1  16       77.64       77.89      5.60 o 
  -4   1  16      565.87      601.86     18.35 o 
  -3   1  16      221.15      223.51      7.23 o 
  -2   1  16        0.27       -2.81      4.10 o 
  -1   1  16        0.40        3.11      4.19 o 
   0   1  16       32.20       39.25      4.85 o 
   1   1  16      256.47      233.65      8.84 o 
   2   1  16        9.91       13.81      5.49 o 
   3   1  16        0.86        6.45      5.85 o 
   4   1  16      432.38      432.64     12.40 o 
   5   1  16       41.37       30.38      7.84 o 
   6   1  16      111.95      122.79      9.72 o 
   7   1  16       65.82       69.52      9.14 o 
   8   1  16       36.28       38.34      8.96 o 
 -12   2  16        3.30        6.85      8.72 o 
 -11   2  16        1.68        9.96      8.94 o 
 -10   2  16        0.96        9.47      7.61 o 
  -9   2  16        8.31        1.93      7.30 o 
  -8   2  16       10.49        8.33      7.10 o 
  -7   2  16        1.06        2.32      5.42 o 
  -6   2  16      121.26      133.26      9.31 o 
  -5   2  16       57.92       49.85      6.24 o 
  -4   2  16       84.12       65.66      6.45 o 
  -3   2  16       80.80       74.91      6.35 o 
  -2   2  16        2.24        0.31      5.04 o 
  -1   2  16       80.64       69.14      7.80 o 
   0   2  16      102.66      108.92      9.55 o 
   1   2  16       43.20       58.01      7.88 o 
   2   2  16       16.05       27.69      7.58 o 
   3   2  16       67.76       63.02      7.95 o 
   4   2  16       19.44       14.06      7.61 o 
   5   2  16        0.41       -1.35      6.03 o 
   6   2  16        1.78        8.19      6.08 o 
   7   2  16        8.00       -9.47      6.81 o 
 -11   3  16       39.25       50.69      9.48 o 
 -10   3  16        4.69       18.76      8.25 o 
  -9   3  16        0.10       -0.65      7.43 o 
  -8   3  16        8.22       10.14      7.79 o 
  -7   3  16       40.62       27.31      8.05 o 
  -6   3  16        8.12        4.39      5.95 o 
  -5   3  16       10.34       -1.45      6.06 o 
  -4   3  16        7.36       -0.86      5.90 o 
  -3   3  16      155.02      118.41     11.18 o 
  -2   3  16      198.00      172.22     10.91 o 
  -1   3  16        0.50        8.99      7.18 o 
   0   3  16      130.24      162.10     11.08 o 
   1   3  16      184.17      142.85     15.37 o 
   2   3  16       72.92       74.95     11.05 o 
   3   3  16       13.66       19.93      7.76 o 
   4   3  16        2.13       -2.18      7.28 o 
   5   3  16        0.01        5.21      7.80 o 
   6   3  16        1.36       17.39      8.14 o 
  -9   4  16       16.00       27.95      9.22 o 
  -8   4  16       74.23       94.09     16.03 o 
  -7   4  16        4.99        1.46      7.88 o 
  -6   4  16       43.98       58.04     10.30 o 
  -5   4  16       19.97        9.50      7.65 o 
  -4   4  16       20.48       21.41      7.77 o 
  -3   4  16       75.92       73.70      8.59 o 
  -2   4  16       12.58       13.74      7.57 o 
  -1   4  16       41.44       45.22      8.56 o 
   0   4  16      159.81      135.67     10.45 o 
   1   4  16       24.63       21.56      9.96 o 
   2   4  16      186.40      197.73     11.40 o 
   3   4  16      120.51      142.78     10.57 o 
   4   4  16        0.05        5.91      7.87 o 
   5   4  16       15.53       10.03      8.29 o 
  -6   5  16        9.78       11.63     11.36 o 
  -5   5  16        0.00       -7.28     11.85 o 
  -4   5  16        5.83        5.67      7.75 o 
  -3   5  16        0.40       -4.47      7.81 o 
  -2   5  16        5.27       -2.31      7.47 o 
  -1   5  16       11.16       17.41      8.01 o 
   0   5  16       22.37       42.97      8.90 o 
   1   5  16        8.61       21.17      9.39 o 
   2   5  16       43.79       52.58      9.78 o 
 -11   0  17        0.10        5.59      9.67 o 
  -9   0  17        3.71        1.96      9.28 o 
  -7   0  17       25.68       17.63      7.05 o 
  -5   0  17        3.04        0.89      6.42 o 
  -3   0  17      157.98      168.41      9.60 o 
  -1   0  17     2396.52     2502.91     58.64 o 
   1   0  17      216.26      271.31     12.68 o 
   3   0  17       47.32       70.47     18.70 o 
   5   0  17       68.12       85.90     18.99 o 
   7   0  17      621.86      652.80     27.62 o 
 -12   1  17        2.19        7.98     11.78 o 
 -11   1  17       14.65       13.36      8.79 o 
 -10   1  17        0.29        7.03      6.95 o 
  -9   1  17        0.17        5.75      6.89 o 
  -8   1  17        0.32       -0.80      5.54 o 
  -7   1  17       67.24       71.50      6.57 o 
  -6   1  17       40.25       31.53      9.54 o 
  -5   1  17       95.76       87.87      6.78 o 
  -4   1  17        0.88        8.01      5.54 o 
  -3   1  17       87.45       98.46      6.00 o 
  -2   1  17      319.18      316.93     16.00 o 
  -1   1  17      194.40      197.22      7.13 o 
   0   1  17      223.89      237.64      9.03 o 
   1   1  17        1.66        2.22      5.56 o 
   2   1  17       90.91       95.24      7.05 o 
   3   1  17       11.05        7.73      5.70 o 
   4   1  17       53.10       38.06      7.72 o 
   5   1  17       50.53       75.51      8.83 o 
   6   1  17       63.90       72.48      9.31 o 
   7   1  17        4.37        1.06      7.83 o 
 -11   2  17        0.23       -9.34      7.51 o 
 -10   2  17        4.46       -4.87      7.20 o 
  -9   2  17        2.01       -1.01      7.25 o 
  -8   2  17        6.82        9.78      7.51 o 
  -7   2  17        0.83       12.80      5.98 o 
  -6   2  17        3.07        2.60      5.75 o 
  -5   2  17       22.85       32.82      6.19 o 
  -4   2  17       94.11       95.56      7.35 o 
  -3   2  17       19.78       15.99      5.62 o 
  -2   2  17        0.57       -8.06      6.45 o 
  -1   2  17       61.85       74.71     12.93 o 
   0   2  17       43.91       36.97      7.26 o 
   1   2  17        1.47       -1.02      9.17 o 
   2   2  17       13.09       19.05      7.49 o 
   3   2  17        9.30       13.82      7.67 o 
   4   2  17       45.75       51.80      8.07 o 
   5   2  17        6.68       14.25      7.77 o 
   6   2  17       67.40       78.01     14.59 o 
 -10   3  17        2.19        3.31      7.96 o 
  -9   3  17        3.71       12.31      8.01 o 
  -8   3  17        9.47       18.99      8.19 o 
  -7   3  17        4.48        3.16      7.67 o 
  -6   3  17        1.93       -3.68      6.00 o 
  -5   3  17        1.77       -2.72      6.00 o 
  -4   3  17       35.83       24.42     10.30 o 
  -3   3  17       10.99        3.02      7.27 o 
  -2   3  17       11.22        5.65      7.27 o 
  -1   3  17      131.20      149.22     13.70 o 
   0   3  17       35.82       25.51     14.70 o 
   1   3  17       23.45       25.45      7.86 o 
   2   3  17        5.34       -0.15      8.31 o 
   3   3  17        9.59       23.29     10.22 o 
   4   3  17        1.50       -4.42      7.59 o 
   5   3  17        1.27        2.94      7.79 o 
  -8   4  17       65.10       91.71      9.97 o 
  -7   4  17        2.84        1.71     10.22 o 
  -6   4  17       27.28       23.56     11.38 o 
  -5   4  17       10.34        9.10      7.37 o 
  -4   4  17        9.84        6.16      7.88 o 
  -3   4  17        0.00       -3.64      7.39 o 
  -2   4  17        0.92        3.30      7.46 o 
  -1   4  17        1.20       10.46      7.32 o 
   0   4  17      173.41      169.55     11.45 o 
   1   4  17       48.47       61.74     12.54 o 
   2   4  17        0.73       -3.41      8.80 o 
   3   4  17      234.31      282.64     18.36 o 
  -5   5  17      108.90      126.00     13.71 o 
  -4   5  17        6.73        1.05     10.49 o 
  -3   5  17       82.38       65.38      9.40 o 
  -2   5  17       10.22       -4.28      7.79 o 
  -1   5  17        3.08        8.64      8.11 o 
   0   5  17       45.60       68.91     10.07 o 
 -10   0  18        6.29       19.31      9.54 o 
  -8   0  18       13.89       36.15      7.74 o 
  -6   0  18        7.04        7.95      6.80 o 
  -4   0  18      189.58      147.39      9.72 o 
  -2   0  18      177.91      173.17     10.09 o 
   0   0  18       10.02       12.31      6.98 o 
   2   0  18      151.23      148.62     13.82 o 
   4   0  18      227.29      225.06     16.38 o 
   6   0  18       53.73       55.85     27.62 o 
 -11   1  18        0.00        3.25      8.22 o 
 -10   1  18       45.28       54.81      8.36 o 
  -9   1  18       22.01       24.08     10.63 o 
  -8   1  18       12.54        4.18      5.87 o 
  -7   1  18        9.03       10.53      5.54 o 
  -6   1  18        0.02        9.60      5.64 o 
  -5   1  18        0.06       -4.33      5.50 o 
  -4   1  18       17.27       23.56      5.80 o 
  -3   1  18        8.64       -0.68      6.55 o 
  -2   1  18        0.93        8.57      5.44 o 
  -1   1  18       42.24       52.45      8.26 o 
   0   1  18       89.12      105.92      7.68 o 
   1   1  18      205.26      221.97      9.60 o 
   2   1  18      660.90      720.27     19.52 o 
   3   1  18       51.63       44.77      7.89 o 
   4   1  18      127.28      137.52     10.71 o 
   5   1  18       12.34       11.54      7.58 o 
   6   1  18       14.28        6.72      7.87 o 
 -11   2  18        0.58        7.52      9.05 o 
 -10   2  18        3.67        6.52      8.22 o 
  -9   2  18        1.15       -6.93      8.47 o 
  -8   2  18        1.60       -5.35      7.01 o 
  -7   2  18        0.13        9.26      6.51 o 
  -6   2  18        3.94        0.42      6.05 o 
  -5   2  18        0.00        3.85      5.66 o 
  -4   2  18        4.62       -2.69      5.73 o 
  -3   2  18       12.20        6.96      7.11 o 
  -2   2  18       63.69       67.62      7.88 o 
  -1   2  18      107.02      117.88      9.08 o 
   0   2  18        2.82       -1.36      7.32 o 
   1   2  18       83.06       70.19      8.54 o 
   2   2  18       98.41      107.92      9.37 o 
   3   2  18       84.42       75.73      8.91 o 
   4   2  18        2.67        2.54      7.69 o 
   5   2  18       92.32       99.95     11.92 o 
  -9   3  18       43.48       59.06      9.01 o 
  -8   3  18        7.74       18.59      8.04 o 
  -7   3  18        0.00       -5.29      7.34 o 
  -6   3  18        5.55        3.29      6.23 o 
  -5   3  18        8.80       13.09      7.11 o 
  -4   3  18       23.60       31.04      7.64 o 
  -3   3  18       20.78       13.51      7.48 o 
  -2   3  18       40.76       46.28     12.46 o 
  -1   3  18        5.44       12.33      7.51 o 
   0   3  18        9.30        4.93      7.36 o 
   1   3  18        4.27        5.63      8.00 o 
   2   3  18       27.71       45.18      8.97 o 
   3   3  18        2.54      -12.30      7.62 o 
   4   3  18        0.07       -9.93      7.71 o 
  -7   4  18       22.10       18.81     10.43 o 
  -6   4  18        2.58       11.36     14.00 o 
  -5   4  18       31.49       68.47     11.26 o 
  -4   4  18        7.77       -3.45      9.05 o 
  -3   4  18       33.08        5.83      7.80 o 
  -2   4  18        9.80        1.35      7.99 o 
  -1   4  18        4.55       13.94      7.98 o 
   0   4  18      100.89      108.19     10.29 o 
   1   4  18        3.33       -3.30      8.20 o 
   2   4  18       62.42       90.26     10.07 o 
 -11   0  19      248.36      345.26     28.20 o 
  -9   0  19        0.01       -0.58     15.54 o 
  -7   0  19        0.95       -0.70      7.02 o 
  -5   0  19       18.46       10.75      9.04 o 
  -3   0  19       17.05        0.27      8.20 o 
  -1   0  19      105.11      110.83      9.85 o 
   1   0  19       74.26       82.42     12.19 o 
   3   0  19        4.45        3.15     10.37 o 
   5   0  19       92.69      110.96     13.76 o 
 -10   1  19        6.72        8.28      8.43 o 
  -9   1  19       11.25       30.25      8.22 o 
  -8   1  19        1.59        6.76     10.71 o 
  -7   1  19       12.52       23.93      5.96 o 
  -6   1  19       25.80       23.73      6.03 o 
  -5   1  19        7.89        4.93      5.89 o 
  -4   1  19        0.22       -2.09      5.76 o 
  -3   1  19        7.75        5.82      5.82 o 
  -2   1  19        4.45       -2.18      6.67 o 
  -1   1  19        2.43      -13.31      6.65 o 
   0   1  19        4.89        2.29      6.64 o 
   1   1  19      135.01      159.05      9.65 o 
   2   1  19      117.57      145.03     12.40 o 
   3   1  19       18.14       28.45      9.55 o 
   4   1  19       16.03       17.02      9.61 o 
   5   1  19       61.93       51.58     14.70 o 
 -10   2  19       23.08        8.24      9.55 o 
  -9   2  19        7.03       -7.68      7.52 o 
  -8   2  19        1.19        3.07      6.91 o 
  -7   2  19       38.71       51.80      7.97 o 
  -6   2  19        3.93        4.59      6.09 o 
  -5   2  19        1.95       -3.64      5.78 o 
  -4   2  19        2.75       -6.19      7.01 o 
  -3   2  19        0.09       -4.77      6.71 o 
  -2   2  19        4.97       -5.90      7.04 o 
  -1   2  19        5.83        6.49     10.00 o 
   0   2  19        8.73       14.01      8.83 o 
   1   2  19       25.54       27.66     11.38 o 
   2   2  19        0.70        5.42      9.46 o 
   3   2  19        1.11        5.77      7.55 o 
   4   2  19       98.04       84.69     11.68 o 
  -8   3  19       20.31        8.69      8.13 o 
  -7   3  19        0.58        5.25      7.59 o 
  -6   3  19       39.54       42.58     10.50 o 
  -5   3  19       30.38       52.38      8.64 o 
  -4   3  19        0.90       -2.70      7.38 o 
  -3   3  19        0.12        3.09      7.46 o 
  -2   3  19        0.16        0.49      7.33 o 
  -1   3  19        4.12        3.30      8.72 o 
   0   3  19        5.93       17.45      8.04 o 
   1   3  19       93.97      105.43      9.75 o 
   2   3  19       20.33       24.26      9.05 o 
   3   3  19        3.89       -4.12     10.13 o 
  -5   4  19       14.28       11.61     12.91 o 
  -4   4  19        4.87        0.96      8.02 o 
  -3   4  19       27.29       21.19     14.53 o 
  -2   4  19        0.01       -4.16     11.63 o 
  -1   4  19       14.98       17.65     12.10 o 
   0   4  19       55.76       36.50      9.02 o 
 -10   0  20       28.93       25.32     17.26 o 
  -8   0  20      164.53      191.60     24.17 o 
  -6   0  20        0.45        2.56     13.81 o 
  -4   0  20        4.78       -0.44      7.63 o 
  -2   0  20        4.59       -1.12      7.07 o 
   0   0  20        2.39       -2.30     10.17 o 
   2   0  20       12.66       -0.69     10.73 o 
   4   0  20        1.06        3.84     11.34 o 
  -9   1  20       67.08       84.34      8.70 o 
  -8   1  20       10.52       18.19      7.62 o 
  -7   1  20        7.21       -7.17      5.62 o 
  -6   1  20        8.82       15.24      5.99 o 
  -5   1  20        0.00        5.79      5.98 o 
  -4   1  20        0.00        3.43      6.00 o 
  -3   1  20        7.49        3.08      7.02 o 
  -2   1  20       11.27        0.58      7.06 o 
  -1   1  20       10.18        6.66      6.92 o 
   0   1  20       13.20       11.25      9.30 o 
   1   1  20        7.99        4.06      8.72 o 
   2   1  20        0.24       14.38      9.45 o 
   3   1  20        2.11       -7.79      9.51 o 
   4   1  20       42.53       42.03     13.69 o 
  -9   2  20        0.45      -11.78      9.80 o 
  -8   2  20        1.98        0.89      7.53 o 
  -7   2  20       26.12       39.18      7.69 o 
  -6   2  20       11.15       11.19      6.29 o 
  -5   2  20        3.32        5.32      7.30 o 
  -4   2  20        6.57       20.86      8.43 o 
  -3   2  20       22.50       36.85      7.99 o 
  -2   2  20        1.56       -1.52      7.34 o 
  -1   2  20        5.24       10.90      7.43 o 
   0   2  20        1.18       -1.43      7.44 o 
   1   2  20        0.20       -5.81      7.13 o 
   2   2  20        1.01        0.65      7.95 o 
   3   2  20       45.96       72.62     14.13 o 
  -7   3  20        0.50        7.64      9.94 o 
  -6   3  20        3.87        8.55      9.62 o 
  -5   3  20       57.39       61.60      8.89 o 
  -4   3  20        9.97       28.31      8.34 o 
  -3   3  20       38.21       37.81      9.97 o 
  -2   3  20       46.35       60.13      8.98 o 
  -1   3  20        3.89       -0.17      7.56 o 
   0   3  20       22.33       19.16      8.20 o 
   1   3  20        5.04        6.24      8.14 o 
  -9   0  21      116.88      150.76     21.29 o 
  -7   0  21        0.67        5.75     10.36 o 
  -5   0  21        9.43        6.98     12.08 o 
  -3   0  21        2.91       -2.56     15.25 o 
  -1   0  21        4.53        1.25     10.32 o 
   1   0  21        5.29       -2.95     10.56 o 
  -8   1  21       13.71       42.93      8.64 o 
  -7   1  21        0.63        0.19      5.79 o 
  -6   1  21       12.18       26.12      6.32 o 
  -5   1  21       31.77       47.41      6.67 o 
  -4   1  21        3.53      -10.19      6.87 o 
  -3   1  21       30.22       23.42      7.50 o 
  -2   1  21        0.25        2.03      6.87 o 
  -1   1  21        0.07        6.37      7.13 o 
   0   1  21        0.01       -4.89      9.08 o 
   1   1  21       11.32       14.29      9.73 o 
   2   1  21        4.02        0.41     14.28 o 
  -7   2  21       24.12       44.49      8.53 o 
  -6   2  21        2.70       -1.59      6.94 o 
  -5   2  21        0.89       13.36      7.64 o 
  -4   2  21       25.78       28.37      8.55 o 
  -3   2  21       18.28        6.48      7.80 o 
  -2   2  21       25.74       38.91      8.24 o 
  -1   2  21        0.21        3.03      7.52 o 
   0   2  21       30.77       49.71     11.19 o 
   1   2  21       23.65       33.62      8.27 o 
  -4   3  21        6.48        8.69      9.30 o 
  -3   3  21       14.28       15.80      8.45 o 
  -2   3  21       19.37       24.19      8.66 o 
  -6   0  22       50.03       62.66     11.18 o 
  -4   0  22        5.84        9.18      9.74 o 
  -2   0  22        7.05       33.37     15.54 o 
   0   0  22        1.78       -6.91     16.69 o 
  -6   1  22       40.57       49.09      7.18 o 
  -5   1  22       17.17       44.78      8.02 o 
  -4   1  22        0.62        1.18      7.23 o 
  -3   1  22        0.12       -2.04      7.00 o 
  -2   1  22        8.46        7.79      7.65 o 
  -1   1  22        7.76        3.83      9.41 o 
   0   1  22       48.91       55.50     12.00 o 
  -4   2  22       14.95       36.75      8.63 o 
  -3   2  22        4.13       11.94      8.14 o 
  -2   2  22        1.43        0.83      8.06 o 
                                                 
